# Supplementary material for: Cross-Species Comparison of Fruit-Metabolomics to Elucidate Metabolic Regulation of Fruit Polyphenolics Among Solanaceous Crops
Source: Metabolites. 2020 May 19;10(5):209. doi: 10.3390/metabo10050209 (PMC7281770; doi:10.3390/metabo10050209)
Supplement: Supplementary file 1 [file metabolites-10-00209-s001.zip]

Archive with 1 entries (1 files):
- metabolites-764687-supplementary.xlsx
