# Supplementary material for: Cross-Species Comparison of Fruit-Metabolomics to Elucidate Metabolic Regulation of Fruit Polyphenolics Among Solanaceous Crops
Source: Metabolites. 2020 May 19;10(5):209. doi: 10.3390/metabo10050209 (PMC7281770; doi:10.3390/metabo10050209)
Supplement: Supplementary file 1 [file metabolites-10-00209-s001.zip › metabolites-764687-supplementary.xlsx]

## Sheet: Table S1
Supplemental table S1. Metabolite table of peaks detected in this study using LC-MS.							Tomato M82	Tomato M82	Tomato M82	Tomato M82	Eggplant	Eggplant	Eggplant	Eggplant		Green pepper	Green pepper	Green pepper	Green pepper	Green pepper	Green pepper	Yellow paprika pepper	Yellow paprika pepper	Yellow paprika pepper	Yellow paprika pepper	Yellow paprika pepper	Yellow paprika pepper	Green paprika pepper	Green paprika pepper	Green paprika pepper	Green paprika pepper	Green paprika pepper	Green paprika pepper	Purple pepper	Purple pepper	Purple pepper	Purple pepper	Purple pepper	Purple pepper	Red paprika pepper	Red paprika pepper	Red paprika pepper	Red paprika pepper	Red paprika pepper	Red paprika pepper	Jalapeno pepper	Jalapeno pepper	Jalapeno pepper	Jalapeno pepper
							Immature	Mature	Immature	Mature	Immature	Mature	Immature	Mature		Immature	Green mature	Red mature	Immature	Green mature	Red mature	Immature	Green mature	Yellow mature	Immature	Green mature	Yellow mature	Immature	Green mature	Red mature	Immature	Green mature	Red mature	Immature	Purple mature	Red mature	Immature	Purple mature	Red mature	Immature	Green mature	Red mature	Immature	Green mature	Red mature	Immature	Green mature	Red mature	Immature
							Peel	Peel	Pericarp	Pericarp	Peel	Peel	Pericarp	Pericarp		Peel	Peel	Peel	Pericarp	Pericarp	Pericarp	Peel	Peel	Peel	Pericarp	Pericarp	Pericarp	Peel	Peel	Peel	Pericarp	Pericarp	Pericarp	Peel	Peel	Peel	Pericarp	Pericarp	Pericarp	Peel	Peel	Peel	Pericarp	Pericarp	Pericarp	Peel	Peel	Peel	Pericarp
Peak identification/annotation	Compound name	Class	Rt (min)	Detected (negative ion detection)	In-source fragmentation	Identification level	AVE	AVE	AVE	AVE	AVE	AVE	AVE	AVE		AVE	AVE	AVE	AVE	AVE	AVE	AVE	AVE	AVE	AVE	AVE	AVE	AVE	AVE	AVE	AVE	AVE	AVE	AVE	AVE	AVE	AVE	AVE	AVE	AVE	AVE	AVE	AVE	AVE	AVE	AVE	AVE	AVE	AVE
3-chlorogenate	3CGA	hydroxycinnamate	8.08	353	-	standard	5422.77	31506.6	1892.86	6916.03	373835	16657	11923.1	12363.2		1575.7	0	2.10326e-13	0	0	259.389	416.652	0	809.165	1.62953e-12	0	0	0	628.47	1077.85	0	0	311.517	1234.36	0	5257.9	584.362	360.892	227.579	2907.88	1559.64	1824.61	0	0	0	1689.95	1010.91	1316.66	829.829
4-chlorogenate	4CGA	hydroxycinnamate	10.74	353	-	co-elution with tomato, database and literature search	136266	35407.6	23178.5	1226.69	93785.5	16448.9	1955.03	6357.26		9760.74	3.34256e-12	2608.2	0	0	1027.28	12715.9	8.58366e-13	7659.95	2.17632e-12	0	0	0	9406.58	3126.74	0	71.8639	3650.77	125679	6547.35	66571.1	3235.62	418.863	1314.86	90765.3	16471.6	15025.9	1794.29	0	0	13413.9	2783.18	12492.7	3943.29
5-chlorogenate	5CGA	hydroxycinnamate	9.84	353	-	co-elution with tomato, database and literature search	960022	201878	305860	72192.4	3.18275e+06	146491	362092	502123		118744	10770.6	21307.8	4.24986e-13	0	10949.4	105828	0	67172.6	0	0	0	18833.6	98205	34063.4	0	512.807	47481.2	660456	40949.3	340983	21867.4	15117	7739.78	592438	119066	125750	6617.1	0	0	67941.1	19072.8	108461	20089.2
di-caffeoyl-chlorogenate I	DiCGA_I	hydroxycinnamate	14.36	515	-	co-elution with tomato, database and literature search	0	15320.4	0	1553.24	430514	20224.9	34986.4	30828.7		128636	86896	72836.1	27501.5	15444.1	64964.6	133778	90331.4	93780.1	9455.16	2759.19	6945.31	92494.4	135575	86842.3	17331.8	8866.7	45773.1	3292.38	47555.2	186611	4559.99	72701.9	33496.1	151038	169162	87017	22517	10514	2565.71	130961	186283	2170.43	144414
di-caffeoyl-chlorogenate II	DiCGA_II	hydroxycinnamate	14.75	515	-	co-elution with tomato, database and literature search	9.48047e-14	7.59415e-13	0	0	6527.94	1270.59	1087.84	563.501		72865.3	40214	62618	4594.11	5327.35	42494.6	48091	47956.3	40760.3	8428.2	2061.78	5287.9	25141.2	30585.9	27748.3	4026.09	4868.4	43697.8	361045	153901	177892	207284	61649.3	38504.4	99202.7	36244.3	37381.5	21964.4	3045.15	3140.95	206166	88023.1	99997.6	134456
di-caffeoyl-chlorogenate III	DiCGA_III	hydroxycinnamate	14.96	515	-	co-elution with tomato, database and literature search	0	0	0	1.75992e-12	0	3.01474e-12	7.5272e-13	0		14904.8	71635.1	59673.8	10420	39638.1	61498.2	650.02	0	5267.86	0	0	7849.36	55897.8	17606.5	37204.4	49592	17751.1	76147.9	1746.71	88508.3	193401	1924.9	119649	86899.8	7004.94	0	0	0	0	0	0	0	0	0
coumaroyl-hexoside I	cou_hex_I	hydroxycinnamate	8.85	325	-	co-elution with tomato, database and literature search	28130.7	0	1472.67	1.36499e-11	0	0	0	0		0	17668.4	7104.72	0	5810.17	5033.62	3364.41	10673.2	3373.87	219.988	802.157	215.525	32811.4	39926.7	2134.12	6919.99	10219.3	5237.97	3417.21	11516.1	16501	3671.79	20870.7	2211.3	1732.43	3302.48	4165.38	485.501	215.021	886.161	459.764	994.454	19788.1	601.838
coumaroyl-hexoside II	cou_hex_II	hydroxycinnamate	9.45	325	-	co-elution with tomato, database and literature search	89105.3	173477	1916.48	1997.28	17292	41306.7	0	205.389		301747	207293	156678	5363.14	11271.8	91007.1	152888	352100	218314	1861.01	4893.79	4047.11	144358	159924	107672	6584.05	3382.87	111399	184512	315390	191319	8333.05	16458.4	23806.4	141835	220441	211116	2364.91	1798.89	2566.85	141541	202329	268817	25019.6
coumaroyl-hexoside III	cou_hex_III	hydroxycinnamate	10.16	325	-	co-elution with tomato, database and literature search	11819.5	5808.52	1913.08	0	1273.2	2058.23	3.2195e-16	6.02212e-13		1491.5	3943.06	2161.56	0	0	2814.81	1314.55	7937.21	1162.9	0	0	1.62326e-12	14692.6	11621	7155.57	2124.65	1392.33	10306.7	2324.94	5704.38	821.385	410.198	2602.96	0	0	0	3484.92	0	0	0	0	0	5101.6	0
caffeoyl-hexoside I	caf_hex_I	hydroxycinnamate	8.06	341	-	co-elution with tomato, database and literature search	3991.59	59599.7	4476.54	60667.1	0	0	1.46461e-12	0		51885.1	47716.8	17251.3	18524.9	9945.7	18597.8	16053.3	49307.5	6532.12	4047.92	3670.35	1591.1	54524.6	28108.8	5018.13	7854.85	12269.6	11885.9	4668.93	13591.2	51448.7	1706.02	79701.2	7798.95	284527	103055	26083.1	122933	35497	5948.43	11270.8	17572.3	111667	15030.3
caffeoyl-hexoside II	caf_hex_II	hydroxycinnamate	8.68	341	-	co-elution with tomato, database and literature search	1180.72	93125.9	1333.73	63946.4	842.078	439.772	0	121.256		3638.52	10160.3	4342.97	879.887	1775.71	2587.14	692.627	5289.58	1232.13	0	119.83	0	5426.81	2780.54	0	303.942	0	0	379.686	7546.23	21370.5	756.481	7989.27	2513.1	5490.58	6171.88	4059.29	3437.02	2600	1939.9	2191.25	9109.26	18939	2103.03
caffeoyl-hexoside III	caf_hex_III	hydroxycinnamate	9.26	341	-	co-elution with tomato, database and literature search	37359.1	331631	25133.6	129370	7242.75	26066.1	199.227	1203.65		380713	233530	123746	8939.31	9636.44	63683.8	172159	268250	93345.1	2382.12	4645.39	3885.05	113052	111362	50738.1	3940.76	2602.17	96197	105483	605155	236937	5184.8	40310.6	21310.6	205752	252067	165517	5853.54	1682.11	3808.75	40794.5	88159.4	127848	10552.9
feruloyl-hexoside I	fer_hex_I	hydroxycinnamate	10.16	355	-	co-elution with tomato, database and literature search	15708	3572.71	9276.77	555.579	782.389	5894.03	396.545	928.606		13141.2	17671	10827.8	175.093	3098.64	7422.84	7337.23	35328.3	13543.7	80.3488	1146.99	3713.87	14731.7	10351	9663.73	2173.96	1658.11	13417.1	2607.42	26832.9	21884.7	284.824	5379.41	5034.53	3803.56	5438.69	5482.49	1016.35	289.794	1303.53	989.229	7283.57	44048.2	1436.51
feruloyl-hexoside II	fer_hex_II	hydroxycinnamate	10.33	355	-	co-elution with tomato, database and literature search	23090.9	7168.23	61627.6	5742	0	21769.7	0	0		4625.51	57182.1	135445	5721.45	66521.9	175728	9392.4	44714.9	32785.2	1596.67	34698.2	63292.6	48660.5	21753.6	30363.2	48025	32676.1	61555	883.935	50847.2	118172	0	168155	52464.5	142154	12200.5	119437	100135	31223.3	105636	3014.23	22375.7	811091	4179.41
quercetin-3-O-(2''-O-apiosyl-6''-O-rhamnosyl)glucoside-7-O-glucoside	Q3G2''A6''R7G	flavonol	8.51	903	(posi)303;465	co-elution with tomato, database and literature search	73940.7	1.25399e+06	2621.01	2.09215e-11	0	0	6.69873e-12	0		0	0	0	0	0	0	0	0	0	0	4.89517e-12	0	0	0	0	0	5.08199e-12	0	3.21741e-12	0	0	2.59522e-12	5.7815e-13	0	0	1.73789e-12	0	0	0	0	0	0	0	0
quercetin-3-O-(6''-O-rhamnosyl)glucoside-7-O-glucoside	Q3G6''R7G	flavonol	9.07	771	(posi)303;465;627	co-elution with tomato, database and literature search	388998	5.96303e+06	5272.64	35937.4	2.64426e-12	4.16475e-13	0	0		8.546e-12	5.2772e-12	2.64453e-10	3.7637e-13	4.83118e-12	4.18029e-11	4.30882e-12	6.50745	5.58603e-11	0	1.11965e-12	1.22267e-12	1.62494e-12	3.33843e-12	1.73566e-12	4.85739e-14	0	3.42931e-12	52222.8	29463.2	50423.8	1153.82	584.137	0	0	1.08269e-13	10801.3	1.08779e-12	0	0	4290.87	11098.9	11964.4	1469.48
quercetin-3-O-(2''-O-apiosyl-6''-O-rhamnosyl)glucoside	Q3G2''A6''R	flavonol	11.87	741	(posi)303;465:611	co-elution with tomato, database and literature search	956298	4.64717e+06	14528.8	31352.2	1.30644e-11	0	0	0		70566	19758.6	14972.5	720.229	0	7449.47	0	3.07433e-12	0	0	0	0	20796.1	16050.2	9.56244e-12	0	0	5938.38	35000	6211.71	14954.6	1693.26	0	0	22287.9	4290.8	8713.57	576.99	678.88	0	17480.8	1924.08	0	1832.35
kaempferol-3-O-(2''-O-apiosyl-6''-O-rhamnosyl)glucoside	K3G2''A6''R	flavonol	12.67	725	(posi)287;449;611	co-elution with tomato, database and literature search	145956	1.30403e+06	3956.73	8488.03	0	1.67486e-12	0	4.01704e-13		0	0	0	0	1.74678e-11	0	0	0	0	0	4.10549e-13	0	0	5.54568e-12	0	0	1.49843e-13	4.18647e-13	0	0	0	5.58089e-15	0	0	0	0	0	4.37561e-12	0	0	0	3.17035e-12	0	4.95929e-14
quercetin-3-O-rutinoside	Rutin	flavonol	12.79	609	(posi)303;465	standard	4.0364e+06	1.08553e+07	60763.5	89319.5	79069.7	71120.7	4234.91	1040.96		802376	132766	205764	13315.5	1499.34	94701	132160	78888.4	141438	12327	8246.39	3384.53	57372	153059	169452	1721.28	2886.51	108558	6.15968e+06	1.72531e+06	369761	171889	30243.5	11203.1	260659	54862.2	82450	8170.3	0	0	921434	798917	149302	330068
kaempferol-3-O-(6''-O-rhamnosyl)glucoside	K3G6''R	flavonol	13.79	593	(posi)287;449	co-elution with tomato, database and literature search	136854	2.16325e+06	2029.26	9587.69	340520	263092	2752.52	845.668		12665.1	3487.77	21926.2	55217.8	9050.56	16205	290.431	4.02447e-11	15531.5	8.3443e-13	0	1.65622e-12	0	1758.15	32746.6	4138.16	5277.48	16643.9	1.84829e+06	675533	731362	153694	45691.8	16842.6	3033.85	0	3494.25	1536.27	0	0	775.396	0	30359.5	1505.93
quercetin-3-O-glucoside	Q3G	flavonol	13.44	463	(posi)303	standard	1.31355e-12	70228.6	0	0	1.59765e-12	0	0	0		1.29759e+06	142550	150760	13029.8	0	74233.2	307154	156162	198149	1301.1	3479.53	6438.16	213531	771824	312333	6.17588e-12	10139.9	152845	184547	10623.5	27361.6	0	1572.22	0	567637	365021	276106	6031.31	0	4.07209e-13	1.27588e+06	662276	85262.6	510907
quercetin-3-O-rhamnoside	Q3R	flavonol	14.65	447	(posi)303	co-elution with tomato, database and literature search	0	11661.4	0	0	31852.2	0	0	0		1.31441e+07	2.85828e+06	1.88654e+06	501933	71231	742218	6.46602e+06	3.50345e+06	3.43543e+06	148231	52472.3	95212.5	3.3785e+06	6.3287e+06	2.24843e+06	92488.2	146613	1.86377e+06	16161	3653.05	12503	7243.28	3148.59	4221.12	1.22896e+07	7.79916e+06	2.00907e+06	402261	138329	44269	1.35047e+07	1.43507e+07	56709.5	7.00879e+06
kaempferol-3-O-rhamnoside	K3R	flavonol	15.93	431	(posi)287	co-elution with tomato, database and literature search	0	10046.3	0	0	0	0	0	0		144335	24072.7	0	206269	22013.5	4138.09	45824.9	27875	1801.08	47084.7	0	0	22816	47927.1	5850.85	16428.3	20741.7	7904.09	0	0	0	0	0	0	71385.3	73722.5	4944.32	24617	10845.8	0	17327.1	37782.1	0	6210.4
putative nasunin, delphinidin-3-O-(4-O-p-coumaroyl)-rutinoside-5-O-glucoside	anthocyanin_I	anthocyanidin	11.2	919	-	co-elution with tomato, database and literature search	0	0	0	0	22804.8	1.81036e+07	3050.35	42993.5		7.87762e-11	8.10604e-11	7.93881e-11	5.10119e-11	7.83301e-11	8.14328e-11	7.60458e-11	7.90848e-11	7.67512e-11	7.94046e-11	7.54105e-11	7.52224e-11	7.52783e-11	7.98238e-11	7.68476e-11	7.57324e-11	7.47639e-11	7.87193e-11	3.20681e+07	5.63078e+06	178646	663630	1.35295e+06	10214.9	8.12822e-11	8.20726e-11	7.91825e-11	8.24966e-11	7.93161e-11	8.06504e-11	8.12121e-11	7.9378e-11	7.88475e-11	7.78394e-11
delphinidin-3-O-(-p-coumaroyl)rutinoside-5-O-glucoside	anthocyanin_II	anthocyanidin	11.54	949	-	co-elution with tomato, database and literature search	0	0	0	0	18573.2	369907	5315.94	9883.98		7.87762e-11	8.10604e-11	7.93881e-11	5.10119e-11	7.83301e-11	8.14328e-11	7.60458e-11	7.90848e-11	7.67512e-11	7.94046e-11	7.54105e-11	7.52224e-11	7.52783e-11	7.98238e-11	7.68476e-11	7.57324e-11	7.47639e-11	7.87193e-11	482509	252352	40896.2	8379.44	78108.9	12447.8	8.12822e-11	8.20726e-11	7.91825e-11	8.24966e-11	7.93161e-11	8.06504e-11	8.12121e-11	7.9378e-11	7.88475e-11	7.78394e-11
putative petanin, petunidin-3-O-(4-O-p-coumaroyl)-rutinoside-5-O-glucoside	anthocyanin_III	anthocyanidin	12.1	933	-	co-elution with tomato, database and literature search	0	0	0	0	63395.8	222396	0	1.60887e-12		0	0	0	0	0	0	0	0	0	0	0	3.54802e-16	2.49392e-12	2.13416e-13	2.62409e-12	0	0	0	5.27825e-11	0	0	0	0	8.92217e-12	0	0	1.99269e-11	0	0	0	0	0	7.72978e-13	2.49914e-11
putative flavonoid I	flv_1	putative flavonoid	9.28	757	-	putative annotation by mass fragmentation	0	0	0	0	0	0	0	0		106385	13323.3	9691.24	1702.23	0	5394.09	12563.3	6231.34	2.01939e-11	0	0	0	5388.87	38432.3	14075.8	0	0	2989.45	201811	51980.3	79447.4	5415.92	0	0	29803.4	19355.4	7593.88	0	0	0	420556	40111.1	315621	132534
putative flavonoid II	flv_2	putative flavonoid	9.75	771	-	putative annotation by mass fragmentation	0	10761.7	0	0	0	0	3.94676e-15	4.63398e-12		1.68517e-11	5995.68	133178	0	0	70944.4	2061.96	12873.1	49779.8	0	0	0	0	1.31817e-11	10525.2	7.93826e-13	0	11183.5	0	0	0	0	0	0	0	0	394852	0	0	5969.03	0	14807.5	7.81002e-13	4523
putative luteolinn-6,8-di-hexoside I	flv_3	putative flavonoid	9.86	609	-	putative annotation by mass fragmentation	0	5.24363e-11	0	0	9.72077e-12	3.74428e-13	0	0		1.52248e+06	216368	1.14958e+06	33168.2	2681.21	665748	384841	179298	1.38473e+06	3117.56	4384.13	11966.5	198075	486163	550571	4641.31	5575.94	436829	0	0	5.47816e-11	0	0	0	1.4692e+06	447696	1.30508e+06	19299.7	3136.7	11361.2	958847	2.90718e+06	0	551547
putative luteolinn-6,8-di-hexoside II	flv_4	putative flavonoid	10.08	609	(posi)287,465	putative annotation by mass fragmentation	0	17435.5	0	3.52775e-12	1.6217e-12	2595.5	0	0		1.65623e+06	211870	1.14932e+06	33168.2	2570.63	665709	384891	179298	1.36882e+06	3135.23	4842.02	12063.1	201897	486355	550357	4290.86	5575.94	417807	0	0	1.71513e-11	0	0	0	1.50107e+06	416215	1.30454e+06	19309.8	3150.4	11214.4	959137	2.86328e+06	0	515070
putative apigenin-6,8-di-glucoside	flv_5	putative flavonoid	10.42	593	-	putative annotation by mass fragmentation	0	0	0	0	0	0	0	0		701715	169592	149041	76746.6	32596.3	101994	172315	136469	121979	33160.2	6127.13	16114.6	184573	124418	94150.2	39615	21261.4	78672.7	436683	291155	282197	131976	64802.4	34005.3	834464	248698	125462	190583	39366	23096.3	333523	107179	53919.4	143047
putative flavonoid III	flv_6	putative flavonoid	12.84	741	(posi)287,611	putative annotation by mass fragmentation	0	0	0	0	0	0	0	0		0	0	25532.6	0	0	11991.3	1.97551e+06	1.64275e+06	826368	22778.9	6581.9	12174	0	0	6.78187e-13	0	0	8.37653e-13	0	0	0	0	0	0	3.04617e+06	1.12097e+06	727377	75939.7	8629.29	8599.19	2.56028e+06	2.89477e+06	1.28118e+06	1.05342e+06
putative apigenin-6,8-pentoside-hexoside	flv_7	putative flavonoid	13.18	579	(posi)287,433	putative annotation by mass fragmentation	0	3.32072e-12	0	0	0	0	0	0		8.22699e+06	2.14785e+06	1.99565e+06	273407	43199.5	863164	3.90987e+06	1.76238e+06	1.14278e+06	70929.5	19651.9	41867.7	3.62476e+06	3.49032e+06	1.07301e+06	63802.8	46418.9	1.1876e+06	4.26663e+06	1.49193e+06	1.66192e+06	165989	23144.5	32621.9	7.75595e+06	2.88826e+06	848549	372227	29814.1	10842	4.64679e+06	1.47237e+06	596992	2.06672e+06
putative flavonoid IV	flv_8	putative flavonoid	13.22	449	-	putative annotation by mass fragmentation	8.31808e-12	824945	0	0	0	0	3.80204e-13	0		68529.1	24684.2	64907.6	210.575	0	37780.5	23617.4	29714	54677.4	0	0	0	26090.3	50304.4	79097.6	957.813	1995.05	67969.1	0	0	22658	0	0	0	73276.1	14223.2	54145.4	0	0	0	47285.3	41587.1	16763.2	31545.7
putative flavonoid VI	flv_9	putative flavonoid	14.66	621	(posi)303,471	putative annotation by mass fragmentation	0	0	0	0	7789.7	0	0	0		8.82185e+06	1.80906e+06	2.04089e+06	168180	24869.2	716754	2.84936e+06	1.55829e+06	642082	19921.1	8755.57	27130.6	2.82764e+06	2.82701e+06	794302	21257.7	26779.6	732223	3.60088e+06	1.07568e+06	952308	111762	12469.6	18802.4	1.04738e+07	4.80151e+06	1.2128e+06	215912	29889.8	11593.2	8.32616e+06	3.93335e+06	978387	3.61743e+06
phloretin-3′,5′-di-C-glucoside	Phi35diGlc	chalcone	12.99	597	(posi)433	co-elution with tomato, database and literature search	12925.9	2.45947e+06	658.484	109003	8647	1206.5	0	0		228075	57922.9	231349	23165	10740.2	137665	53742.9	87290	196276	7081.21	3666.04	6486.69	82829.8	142880	212880	9538.3	12861.6	148677	64904.4	98332.1	348099	11925.2	24644.8	17501.9	295686	154223	374282	25011.8	11025.8	20775.8	264547	1.49208e+06	278239	99964.2
naringenin chalcone-hexoside I	narichal_hex_I	flavanone	14.74	433	(posi)273	co-elution with tomato, database and literature search	14218.4	591889	0	78755.4	0	0	0	0		35830.5	59931.2	311136	4712.34	0	167431	15050	40097.3	167213	0	4374.32	0	21545.6	92437.6	496795	2046.55	0	412819	4452.69	14654.2	176890	0	1179.76	0	34290.7	10361.4	267561	0	0	3084.34	12644.9	132672	47192.9	3259.13
naringenin chalcone-hexoside II	narichal_hex_II	flavanone	16.03	433	(posi)273	co-elution with tomato, database and literature search	39179.8	816092	765.655	97193.7	2403.47	1058.61	323.029	0		168801	38699.3	279502	21365.3	3145.01	159538	33373.5	38839.6	95764.6	5349.3	2332.01	654.915	32068.9	127455	246928	831.137	6772.68	264729	27171.8	187494	238764	8926.28	25292.4	9343.18	160207	113154	372699	3990.06	5528.38	4550.54	154827	1.4146e+06	165637	56363.7
naringenin chalcone	narichal	flavanone	20.1	271	-	co-elution with tomato, database and literature search	35097.4	1.51063e+06	5234.07	35780	2726.26	0	787.215	663.955		27129.2	70124.2	298906	2636.43	0	100204	16169.6	97735.8	76558.3	2638.82	2824.84	3375.96	67025.4	89768.5	101056	1539.57	3350.63	101042	2523.03	11107.3	318421	0	837.994	8416.66	16316.9	8596.24	135084	265.085	256.39	3211.05	28085.3	201110	222537	9240.49
																Filename		20200127_Carla_025	20200127_Carla_028	20200127_Carla_031	20200127_Carla_034	20200127_Carla_037	20200127_Carla_040	20200127_Carla_043	20200127_Carla_046	20200127_Carla_049	20200127_Carla_052	20200127_Carla_055	20200127_Carla_058	20200127_Carla_061	20200127_Carla_064	20200127_Carla_067	20200127_Carla_070	20200127_Carla_073	20200127_Carla_076	20200127_Carla_079	20200127_Carla_082	20200127_Carla_091	20200127_Carla_094	20200127_Carla_097	20200127_Carla_100	20200127_Carla_103	20200127_Carla_106	20200127_Carla_109	20200127_Carla_112	20200127_Carla_115	20200127_Carla_118	20200127_Carla_121	20200127_Carla_124
																		25	28	31	34	37	40	43	46	49	52	55	58	61	64	67	70	73	76	79	82	91	94	97	100	103	106	109	112	115	118	121	124
																		35	38	41	44	47	50	53	56	59	62	65	68	71	74	77	80	83	86	89	92	101	104	107	110	113	116	119	122	125	128	131	134
																		Green pepper (Jardin)	Green pepper (Jardin)	Green pepper (Jardin)	Green pepper (Jardin)	Green pepper (Jardin)	Green pepper (Jardin)	Yellow paprika pepper	Yellow paprika pepper	Yellow paprika pepper	Yellow paprika pepper	Yellow paprika pepper	Yellow paprika pepper	Green paprika pepper	Green paprika pepper	Green paprika pepper	Green paprika pepper	Green paprika pepper	Green paprika pepper	Purple pepper	Purple pepper	Purple pepper	Purple pepper	Purple pepper	Purple pepper	Red paprika pepper	Red paprika pepper	Red paprika pepper	Red paprika pepper	Red paprika pepper	Red paprika pepper	Jalapeno pepper	Jalapeno pepper
																		Immature	Immature	Green mature	Green mature	Red mature	Red mature	Immature	Immature	Green mature	Green mature	Yellow mature	Yellow mature	Immature	Immature	Green mature	Green mature	Red mature	Red mature	Immature	Immature	Purple mature	Purple mature	Red mature	Red mature	Immature	Immature	Green mature	Green mature	Red mature	Red mature	Immature	Immature
																		Peel	Pericarp	Peel	Pericarp	Peel	Pericarp	Peel	Pericarp	Peel	Pericarp	Peel	Pericarp	Peel	Pericarp	Peel	Pericarp	Peel	Pericarp	Peel	Pericarp	Peel	Pericarp	Peel	Pericarp	Peel	Pericarp	Peel	Pericarp	Peel	Pericarp	Peel	Pericarp
																		AVE	AVE	AVE	AVE	AVE	AVE	AVE	AVE	AVE	AVE	AVE	AVE	AVE	AVE	AVE	AVE	AVE	AVE	AVE	AVE	AVE	AVE	AVE	AVE	AVE	AVE	AVE	AVE	AVE	AVE	AVE	AVE
																tRt8.08_353_3CGA		1575.7	0	0	0	2.10326e-13	259.389	416.652	1.62953e-12	0	0	809.165	0	0	0	628.47	0	1077.85	311.517	1234.36	584.362	0	360.892	5257.9	227.579	2907.88	0	1559.64	0	1824.61	0	1689.95	829.829
																tRt10.74_353_4CGA		9760.74	0	3.34256e-12	0	2608.2	1027.28	12715.9	2.17632e-12	8.58366e-13	0	7659.95	0	0	0	9406.58	71.8639	3126.74	3650.77	125679	3235.62	6547.35	418.863	66571.1	1314.86	90765.3	1794.29	16471.6	0	15025.9	0	13413.9	3943.29
																tRt9.84_353_5CGA		118744	4.24986e-13	10770.6	0	21307.8	10949.4	105828	0	0	0	67172.6	0	18833.6	0	98205	512.807	34063.4	47481.2	660456	21867.4	40949.3	15117	340983	7739.78	592438	6617.1	119066	0	125750	0	67941.1	20089.2
																tRt14.36_515_DiCGA_I		128636	27501.5	86896	15444.1	72836.1	64964.6	133778	9455.16	90331.4	2759.19	93780.1	6945.31	92494.4	17331.8	135575	8866.7	86842.3	45773.1	3292.38	4559.99	47555.2	72701.9	186611	33496.1	151038	22517	169162	10514	87017	2565.71	130961	144414
																tRt14.75_515_DiCGA_II		72865.3	4594.11	40214	5327.35	62618	42494.6	48091	8428.2	47956.3	2061.78	40760.3	5287.9	25141.2	4026.09	30585.9	4868.4	27748.3	43697.8	361045	207284	153901	61649.3	177892	38504.4	99202.7	21964.4	36244.3	3045.15	37381.5	3140.95	206166	134456
																tRt14.96_515_DiCGA_III		14904.8	10420	71635.1	39638.1	59673.8	61498.2	650.02	0	0	0	5267.86	7849.36	55897.8	49592	17606.5	17751.1	37204.4	76147.9	1746.71	1924.9	88508.3	119649	193401	86899.8	7004.94	0	0	0	0	0	0	0
																tRt8.85_325_cou_hex_I		0	0	17668.4	5810.17	7104.72	5033.62	3364.41	219.988	10673.2	802.157	3373.87	215.525	32811.4	6919.99	39926.7	10219.3	2134.12	5237.97	3417.21	3671.79	11516.1	20870.7	16501	2211.3	1732.43	485.501	3302.48	215.021	4165.38	886.161	459.764	601.838
																tRt9.45_325_cou_hex_II		301747	5363.14	207293	11271.8	156678	91007.1	152888	1861.01	352100	4893.79	218314	4047.11	144358	6584.05	159924	3382.87	107672	111399	184512	8333.05	315390	16458.4	191319	23806.4	141835	2364.91	220441	1798.89	211116	2566.85	141541	25019.6
																tRt10.16_325_cou_hex_III		1491.5	0	3943.06	0	2161.56	2814.81	1314.55	0	7937.21	0	1162.9	1.62326e-12	14692.6	2124.65	11621	1392.33	7155.57	10306.7	2324.94	410.198	5704.38	2602.96	821.385	0	0	0	0	0	3484.92	0	0	0
																tRt8.06_341_caff_hex_I		51885.1	18524.9	47716.8	9945.7	17251.3	18597.8	16053.3	4047.92	49307.5	3670.35	6532.12	1591.1	54524.6	7854.85	28108.8	12269.6	5018.13	11885.9	4668.93	1706.02	13591.2	79701.2	51448.7	7798.95	284527	122933	103055	35497	26083.1	5948.43	11270.8	15030.3
																tRt8.68_341_caff_hex_II		3638.52	879.887	10160.3	1775.71	4342.97	2587.14	692.627	0	5289.58	119.83	1232.13	0	5426.81	303.942	2780.54	0	0	0	379.686	756.481	7546.23	7989.27	21370.5	2513.1	5490.58	3437.02	6171.88	2600	4059.29	1939.9	2191.25	2103.03
																tRt9.26_341_caff_hex_III		380713	8939.31	233530	9636.44	123746	63683.8	172159	2382.12	268250	4645.39	93345.1	3885.05	113052	3940.76	111362	2602.17	50738.1	96197	105483	5184.8	605155	40310.6	236937	21310.6	205752	5853.54	252067	1682.11	165517	3808.75	40794.5	10552.9
																tRt10.16_355_Feru_hex_I		13141.2	175.093	17671	3098.64	10827.8	7422.84	7337.23	80.3488	35328.3	1146.99	13543.7	3713.87	14731.7	2173.96	10351	1658.11	9663.73	13417.1	2607.42	284.824	26832.9	5379.41	21884.7	5034.53	3803.56	1016.35	5438.69	289.794	5482.49	1303.53	989.229	1436.51
																tRt10.33_355_Feru_hex_II		4625.51	5721.45	57182.1	66521.9	135445	175728	9392.4	1596.67	44714.9	34698.2	32785.2	63292.6	48660.5	48025	21753.6	32676.1	30363.2	61555	883.935	0	50847.2	168155	118172	52464.5	142154	100135	12200.5	31223.3	119437	105636	3014.23	4179.41
																tRt8.51_903_QGRAR		0	0	0	0	0	0	0	0	0	4.89517e-12	0	0	0	0	0	5.08199e-12	0	0	3.21741e-12	2.59522e-12	0	5.7815e-13	0	0	0	0	1.73789e-12	0	0	0	0	0
																tRt9.07_771_QGRR		8.546e-12	3.7637e-13	5.2772e-12	4.83118e-12	2.64453e-10	4.18029e-11	4.30882e-12	0	6.50745	1.11965e-12	5.58603e-11	1.22267e-12	1.62494e-12	4.85739e-14	3.33843e-12	0	1.73566e-12	3.42931e-12	52222.8	1153.82	29463.2	584.137	50423.8	0	0	1.08779e-12	1.08269e-13	0	10801.3	0	4290.87	1469.48
																tRt11.87_741_QGRA		70566	720.229	19758.6	0	14972.5	7449.47	0	0	3.07433e-12	0	0	0	20796.1	0	16050.2	0	9.56244e-12	5938.38	35000	1693.26	6211.71	0	14954.6	0	22287.9	576.99	4290.8	678.88	8713.57	0	17480.8	1832.35
																tRt12.67_725_KGRA		0	0	0	1.74678e-11	0	0	0	0	0	4.10549e-13	0	0	0	0	5.54568e-12	1.49843e-13	0	4.18647e-13	0	5.58089e-15	0	0	0	0	0	4.37561e-12	0	0	0	0	0	4.95929e-14
																tRt12.79_609_Rutin		802376	13315.5	132766	1499.34	205764	94701	132160	12327	78888.4	8246.39	141438	3384.53	57372	1721.28	153059	2886.51	169452	108558	6.15968e+06	171889	1.72531e+06	30243.5	369761	11203.1	260659	8170.3	54862.2	0	82450	0	921434	330068
																tRt13.79_593_KGR		12665.1	55217.8	3487.77	9050.56	21926.2	16205	290.431	8.3443e-13	4.02447e-11	0	15531.5	1.65622e-12	0	4138.16	1758.15	5277.48	32746.6	16643.9	1.84829e+06	153694	675533	45691.8	731362	16842.6	3033.85	1536.27	0	0	3494.25	0	775.396	1505.93
																tRt13.44_463_Q3G		1.29759e+06	13029.8	142550	0	150760	74233.2	307154	1301.1	156162	3479.53	198149	6438.16	213531	6.17588e-12	771824	10139.9	312333	152845	184547	0	10623.5	1572.22	27361.6	0	567637	6031.31	365021	0	276106	4.07209e-13	1.27588e+06	510907
																tRt14.65_447_Q3Rha		1.31441e+07	501933	2.85828e+06	71231	1.88654e+06	742218	6.46602e+06	148231	3.50345e+06	52472.3	3.43543e+06	95212.5	3.3785e+06	92488.2	6.3287e+06	146613	2.24843e+06	1.86377e+06	16161	7243.28	3653.05	3148.59	12503	4221.12	1.22896e+07	402261	7.79916e+06	138329	2.00907e+06	44269	1.35047e+07	7.00879e+06
																tRt15.93_431_K3Rha		144335	206269	24072.7	22013.5	0	4138.09	45824.9	47084.7	27875	0	1801.08	0	22816	16428.3	47927.1	20741.7	5850.85	7904.09	0	0	0	0	0	0	71385.3	24617	73722.5	10845.8	4944.32	0	17327.1	6210.4
																tRt11.20_919_Del-3-cis-cou-§_1		7.87762e-11	5.10119e-11	8.10604e-11	7.83301e-11	7.93881e-11	8.14328e-11	7.60458e-11	7.94046e-11	7.90848e-11	7.54105e-11	7.67512e-11	7.52224e-11	7.52783e-11	7.57324e-11	7.98238e-11	7.47639e-11	7.68476e-11	7.87193e-11	3.20681e+07	663630	5.63078e+06	1.35295e+06	178646	10214.9	8.12822e-11	8.24966e-11	8.20726e-11	7.93161e-11	7.91825e-11	8.06504e-11	8.12121e-11	7.78394e-11
																tRt11.54_949_Del-3-feruRut-§_2		7.87762e-11	5.10119e-11	8.10604e-11	7.83301e-11	7.93881e-11	8.14328e-11	7.60458e-11	7.94046e-11	7.90848e-11	7.54105e-11	7.67512e-11	7.52224e-11	7.52783e-11	7.57324e-11	7.98238e-11	7.47639e-11	7.68476e-11	7.87193e-11	482509	8379.44	252352	78108.9	40896.2	12447.8	8.12822e-11	8.24966e-11	8.20726e-11	7.93161e-11	7.91825e-11	8.06504e-11	8.12121e-11	7.78394e-11
																tRt12.10__933_Pet_3_couRut_檭_3		0	0	0	0	0	0	0	0	0	0	0	3.54802e-16	2.49392e-12	0	2.13416e-13	0	2.62409e-12	0	5.27825e-11	0	0	0	0	8.92217e-12	0	0	0	0	1.99269e-11	0	0	2.49914e-11
																tRt9.28_757_peppflv		106385	1702.23	13323.3	0	9691.24	5394.09	12563.3	0	6231.34	0	2.01939e-11	0	5388.87	0	38432.3	0	14075.8	2989.45	201811	5415.92	51980.3	0	79447.4	0	29803.4	0	19355.4	0	7593.88	0	420556	132534
																tRt9.75_771_flvQ		1.68517e-11	0	5995.68	0	133178	70944.4	2061.96	0	12873.1	0	49779.8	0	0	7.93826e-13	1.31817e-11	0	10525.2	11183.5	0	0	0	0	0	0	0	0	0	0	394852	5969.03	0	4523
																tRt9.86_609_flv		1.52248e+06	33168.2	216368	2681.21	1.14958e+06	665748	384841	3117.56	179298	4384.13	1.38473e+06	11966.5	198075	4641.31	486163	5575.94	550571	436829	0	0	0	0	5.47816e-11	0	1.4692e+06	19299.7	447696	3136.7	1.30508e+06	11361.2	958847	551547
																tRt10.08_609_peppflv		1.65623e+06	33168.2	211870	2570.63	1.14932e+06	665709	384891	3135.23	179298	4842.02	1.36882e+06	12063.1	201897	4290.86	486355	5575.94	550357	417807	0	0	0	0	1.71513e-11	0	1.50107e+06	19309.8	416215	3150.4	1.30454e+06	11214.4	959137	515070
																tRt10.42_593_peppflvU		701715	76746.6	169592	32596.3	149041	101994	172315	33160.2	136469	6127.13	121979	16114.6	184573	39615	124418	21261.4	94150.2	78672.7	436683	131976	291155	64802.4	282197	34005.3	834464	190583	248698	39366	125462	23096.3	333523	143047
																tRt12.84_741_peppflvK		0	0	0	0	25532.6	11991.3	1.97551e+06	22778.9	1.64275e+06	6581.9	826368	12174	0	0	0	0	6.78187e-13	8.37653e-13	0	0	0	0	0	0	3.04617e+06	75939.7	1.12097e+06	8629.29	727377	8599.19	2.56028e+06	1.05342e+06
																tRt13.18_579_peppflvK		8.22699e+06	273407	2.14785e+06	43199.5	1.99565e+06	863164	3.90987e+06	70929.5	1.76238e+06	19651.9	1.14278e+06	41867.7	3.62476e+06	63802.8	3.49032e+06	46418.9	1.07301e+06	1.1876e+06	4.26663e+06	165989	1.49193e+06	23144.5	1.66192e+06	32621.9	7.75595e+06	372227	2.88826e+06	29814.1	848549	10842	4.64679e+06	2.06672e+06
																tRt13.22_449_K3G		68529.1	210.575	24684.2	0	64907.6	37780.5	23617.4	0	29714	0	54677.4	0	26090.3	957.813	50304.4	1995.05	79097.6	67969.1	0	0	0	0	22658	0	73276.1	0	14223.2	0	54145.4	0	47285.3	31545.7
																tRt14.66_621_peppflvK		8.82185e+06	168180	1.80906e+06	24869.2	2.04089e+06	716754	2.84936e+06	19921.1	1.55829e+06	8755.57	642082	27130.6	2.82764e+06	21257.7	2.82701e+06	26779.6	794302	732223	3.60088e+06	111762	1.07568e+06	12469.6	952308	18802.4	1.04738e+07	215912	4.80151e+06	29889.8	1.2128e+06	11593.2	8.32616e+06	3.61743e+06
																tRt12.99_597_Phi35diGlc		228075	23165	57922.9	10740.2	231349	137665	53742.9	7081.21	87290	3666.04	196276	6486.69	82829.8	9538.3	142880	12861.6	212880	148677	64904.4	11925.2	98332.1	24644.8	348099	17501.9	295686	25011.8	154223	11025.8	374282	20775.8	264547	99964.2
																tRt14.74_433_Narinchalc_hex_I		35830.5	4712.34	59931.2	0	311136	167431	15050	0	40097.3	4374.32	167213	0	21545.6	2046.55	92437.6	0	496795	412819	4452.69	0	14654.2	1179.76	176890	0	34290.7	0	10361.4	0	267561	3084.34	12644.9	3259.13
																tRt16.03_433_Narichal_hex_II		168801	21365.3	38699.3	3145.01	279502	159538	33373.5	5349.3	38839.6	2332.01	95764.6	654.915	32068.9	831.137	127455	6772.68	246928	264729	27171.8	8926.28	187494	25292.4	238764	9343.18	160207	3990.06	113154	5528.38	372699	4550.54	154827	56363.7
																tRt20.10_271_Narichal		27129.2	2636.43	70124.2	0	298906	100204	16169.6	2638.82	97735.8	2824.84	76558.3	3375.96	67025.4	1539.57	89768.5	3350.63	101056	101042	2523.03	0	11107.3	837.994	318421	8416.66	16316.9	265.085	8596.24	256.39	135084	3211.05	28085.3	9240.49
																Filename		20200127_Carla_025	20200127_Carla_028	20200127_Carla_031	20200127_Carla_034	20200127_Carla_037	20200127_Carla_040	20200127_Carla_043	20200127_Carla_046	20200127_Carla_049	20200127_Carla_052	20200127_Carla_055	20200127_Carla_058	20200127_Carla_061	20200127_Carla_064	20200127_Carla_067	20200127_Carla_070	20200127_Carla_073	20200127_Carla_076	20200127_Carla_079	20200127_Carla_082	20200127_Carla_091	20200127_Carla_094	20200127_Carla_097	20200127_Carla_100	20200127_Carla_103	20200127_Carla_106	20200127_Carla_109	20200127_Carla_112	20200127_Carla_115	20200127_Carla_118	20200127_Carla_121	20200127_Carla_124
																		25	28	31	34	37	40	43	46	49	52	55	58	61	64	67	70	73	76	79	82	91	94	97	100	103	106	109	112	115	118	121	124
																		35	38	41	44	47	50	53	56	59	62	65	68	71	74	77	80	83	86	89	92	101	104	107	110	113	116	119	122	125	128	131	134
																		Green pepper (Jardin)	Green pepper (Jardin)	Green pepper (Jardin)	Green pepper (Jardin)	Green pepper (Jardin)	Green pepper (Jardin)	Yellow paprika pepper	Yellow paprika pepper	Yellow paprika pepper	Yellow paprika pepper	Yellow paprika pepper	Yellow paprika pepper	Green paprika pepper	Green paprika pepper	Green paprika pepper	Green paprika pepper	Green paprika pepper	Green paprika pepper	Purple pepper	Purple pepper	Purple pepper	Purple pepper	Purple pepper	Purple pepper	Red paprika pepper	Red paprika pepper	Red paprika pepper	Red paprika pepper	Red paprika pepper	Red paprika pepper	Jalapeno pepper	Jalapeno pepper
																		Immature	Immature	Green mature	Green mature	Red mature	Red mature	Immature	Immature	Green mature	Green mature	Yellow mature	Yellow mature	Immature	Immature	Green mature	Green mature	Red mature	Red mature	Immature	Immature	Purple mature	Purple mature	Red mature	Red mature	Immature	Immature	Green mature	Green mature	Red mature	Red mature	Immature	Immature
																		Peel	Pericarp	Peel	Pericarp	Peel	Pericarp	Peel	Pericarp	Peel	Pericarp	Peel	Pericarp	Peel	Pericarp	Peel	Pericarp	Peel	Pericarp	Peel	Pericarp	Peel	Pericarp	Peel	Pericarp	Peel	Pericarp	Peel	Pericarp	Peel	Pericarp	Peel	Pericarp
																		AVE	AVE	AVE	AVE	AVE	AVE	AVE	AVE	AVE	AVE	AVE	AVE	AVE	AVE	AVE	AVE	AVE	AVE	AVE	AVE	AVE	AVE	AVE	AVE	AVE	AVE	AVE	AVE	AVE	AVE	AVE	AVE
																tRt8.08_353_3CGA		1575.7	0	0	0	2.10326e-13	259.389	416.652	1.62953e-12	0	0	809.165	0	0	0	628.47	0	1077.85	311.517	1234.36	584.362	0	360.892	5257.9	227.579	2907.88	0	1559.64	0	1824.61	0	1689.95	829.829
																tRt10.74_353_4CGA		9760.74	0	3.34256e-12	0	2608.2	1027.28	12715.9	2.17632e-12	8.58366e-13	0	7659.95	0	0	0	9406.58	71.8639	3126.74	3650.77	125679	3235.62	6547.35	418.863	66571.1	1314.86	90765.3	1794.29	16471.6	0	15025.9	0	13413.9	3943.29
																tRt9.84_353_5CGA		118744	4.24986e-13	10770.6	0	21307.8	10949.4	105828	0	0	0	67172.6	0	18833.6	0	98205	512.807	34063.4	47481.2	660456	21867.4	40949.3	15117	340983	7739.78	592438	6617.1	119066	0	125750	0	67941.1	20089.2
																tRt14.36_515_DiCGA_I		128636	27501.5	86896	15444.1	72836.1	64964.6	133778	9455.16	90331.4	2759.19	93780.1	6945.31	92494.4	17331.8	135575	8866.7	86842.3	45773.1	3292.38	4559.99	47555.2	72701.9	186611	33496.1	151038	22517	169162	10514	87017	2565.71	130961	144414
																tRt14.75_515_DiCGA_II		72865.3	4594.11	40214	5327.35	62618	42494.6	48091	8428.2	47956.3	2061.78	40760.3	5287.9	25141.2	4026.09	30585.9	4868.4	27748.3	43697.8	361045	207284	153901	61649.3	177892	38504.4	99202.7	21964.4	36244.3	3045.15	37381.5	3140.95	206166	134456
																tRt14.96_515_DiCGA_III		14904.8	10420	71635.1	39638.1	59673.8	61498.2	650.02	0	0	0	5267.86	7849.36	55897.8	49592	17606.5	17751.1	37204.4	76147.9	1746.71	1924.9	88508.3	119649	193401	86899.8	7004.94	0	0	0	0	0	0	0
																tRt8.85_325_cou_hex_I		0	0	17668.4	5810.17	7104.72	5033.62	3364.41	219.988	10673.2	802.157	3373.87	215.525	32811.4	6919.99	39926.7	10219.3	2134.12	5237.97	3417.21	3671.79	11516.1	20870.7	16501	2211.3	1732.43	485.501	3302.48	215.021	4165.38	886.161	459.764	601.838
																tRt9.45_325_cou_hex_II		301747	5363.14	207293	11271.8	156678	91007.1	152888	1861.01	352100	4893.79	218314	4047.11	144358	6584.05	159924	3382.87	107672	111399	184512	8333.05	315390	16458.4	191319	23806.4	141835	2364.91	220441	1798.89	211116	2566.85	141541	25019.6
																tRt10.16_325_cou_hex_III		1491.5	0	3943.06	0	2161.56	2814.81	1314.55	0	7937.21	0	1162.9	1.62326e-12	14692.6	2124.65	11621	1392.33	7155.57	10306.7	2324.94	410.198	5704.38	2602.96	821.385	0	0	0	0	0	3484.92	0	0	0
																tRt8.06_341_caff_hex_I		51885.1	18524.9	47716.8	9945.7	17251.3	18597.8	16053.3	4047.92	49307.5	3670.35	6532.12	1591.1	54524.6	7854.85	28108.8	12269.6	5018.13	11885.9	4668.93	1706.02	13591.2	79701.2	51448.7	7798.95	284527	122933	103055	35497	26083.1	5948.43	11270.8	15030.3
																tRt8.68_341_caff_hex_II		3638.52	879.887	10160.3	1775.71	4342.97	2587.14	692.627	0	5289.58	119.83	1232.13	0	5426.81	303.942	2780.54	0	0	0	379.686	756.481	7546.23	7989.27	21370.5	2513.1	5490.58	3437.02	6171.88	2600	4059.29	1939.9	2191.25	2103.03
																tRt9.26_341_caff_hex_III		380713	8939.31	233530	9636.44	123746	63683.8	172159	2382.12	268250	4645.39	93345.1	3885.05	113052	3940.76	111362	2602.17	50738.1	96197	105483	5184.8	605155	40310.6	236937	21310.6	205752	5853.54	252067	1682.11	165517	3808.75	40794.5	10552.9
																tRt10.16_355_Feru_hex_I		13141.2	175.093	17671	3098.64	10827.8	7422.84	7337.23	80.3488	35328.3	1146.99	13543.7	3713.87	14731.7	2173.96	10351	1658.11	9663.73	13417.1	2607.42	284.824	26832.9	5379.41	21884.7	5034.53	3803.56	1016.35	5438.69	289.794	5482.49	1303.53	989.229	1436.51
																tRt10.33_355_Feru_hex_II		4625.51	5721.45	57182.1	66521.9	135445	175728	9392.4	1596.67	44714.9	34698.2	32785.2	63292.6	48660.5	48025	21753.6	32676.1	30363.2	61555	883.935	0	50847.2	168155	118172	52464.5	142154	100135	12200.5	31223.3	119437	105636	3014.23	4179.41
																tRt8.51_903_QGRAR		0	0	0	0	0	0	0	0	0	4.89517e-12	0	0	0	0	0	5.08199e-12	0	0	3.21741e-12	2.59522e-12	0	5.7815e-13	0	0	0	0	1.73789e-12	0	0	0	0	0
																tRt9.07_771_QGRR		8.546e-12	3.7637e-13	5.2772e-12	4.83118e-12	2.64453e-10	4.18029e-11	4.30882e-12	0	6.50745	1.11965e-12	5.58603e-11	1.22267e-12	1.62494e-12	4.85739e-14	3.33843e-12	0	1.73566e-12	3.42931e-12	52222.8	1153.82	29463.2	584.137	50423.8	0	0	1.08779e-12	1.08269e-13	0	10801.3	0	4290.87	1469.48
																tRt11.87_741_QGRA		70566	720.229	19758.6	0	14972.5	7449.47	0	0	3.07433e-12	0	0	0	20796.1	0	16050.2	0	9.56244e-12	5938.38	35000	1693.26	6211.71	0	14954.6	0	22287.9	576.99	4290.8	678.88	8713.57	0	17480.8	1832.35
																tRt12.67_725_KGRA		0	0	0	1.74678e-11	0	0	0	0	0	4.10549e-13	0	0	0	0	5.54568e-12	1.49843e-13	0	4.18647e-13	0	5.58089e-15	0	0	0	0	0	4.37561e-12	0	0	0	0	0	4.95929e-14
																tRt12.79_609_Rutin		802376	13315.5	132766	1499.34	205764	94701	132160	12327	78888.4	8246.39	141438	3384.53	57372	1721.28	153059	2886.51	169452	108558	6.15968e+06	171889	1.72531e+06	30243.5	369761	11203.1	260659	8170.3	54862.2	0	82450	0	921434	330068
																tRt13.79_593_KGR		12665.1	55217.8	3487.77	9050.56	21926.2	16205	290.431	8.3443e-13	4.02447e-11	0	15531.5	1.65622e-12	0	4138.16	1758.15	5277.48	32746.6	16643.9	1.84829e+06	153694	675533	45691.8	731362	16842.6	3033.85	1536.27	0	0	3494.25	0	775.396	1505.93
																tRt13.44_463_Q3G		1.29759e+06	13029.8	142550	0	150760	74233.2	307154	1301.1	156162	3479.53	198149	6438.16	213531	6.17588e-12	771824	10139.9	312333	152845	184547	0	10623.5	1572.22	27361.6	0	567637	6031.31	365021	0	276106	4.07209e-13	1.27588e+06	510907
																tRt14.65_447_Q3Rha		1.31441e+07	501933	2.85828e+06	71231	1.88654e+06	742218	6.46602e+06	148231	3.50345e+06	52472.3	3.43543e+06	95212.5	3.3785e+06	92488.2	6.3287e+06	146613	2.24843e+06	1.86377e+06	16161	7243.28	3653.05	3148.59	12503	4221.12	1.22896e+07	402261	7.79916e+06	138329	2.00907e+06	44269	1.35047e+07	7.00879e+06
																tRt15.93_431_K3Rha		144335	206269	24072.7	22013.5	0	4138.09	45824.9	47084.7	27875	0	1801.08	0	22816	16428.3	47927.1	20741.7	5850.85	7904.09	0	0	0	0	0	0	71385.3	24617	73722.5	10845.8	4944.32	0	17327.1	6210.4
																tRt11.20_919_Del-3-cis-cou-§_1		7.87762e-11	5.10119e-11	8.10604e-11	7.83301e-11	7.93881e-11	8.14328e-11	7.60458e-11	7.94046e-11	7.90848e-11	7.54105e-11	7.67512e-11	7.52224e-11	7.52783e-11	7.57324e-11	7.98238e-11	7.47639e-11	7.68476e-11	7.87193e-11	3.20681e+07	663630	5.63078e+06	1.35295e+06	178646	10214.9	8.12822e-11	8.24966e-11	8.20726e-11	7.93161e-11	7.91825e-11	8.06504e-11	8.12121e-11	7.78394e-11
																tRt11.54_949_Del-3-feruRut-§_2		7.87762e-11	5.10119e-11	8.10604e-11	7.83301e-11	7.93881e-11	8.14328e-11	7.60458e-11	7.94046e-11	7.90848e-11	7.54105e-11	7.67512e-11	7.52224e-11	7.52783e-11	7.57324e-11	7.98238e-11	7.47639e-11	7.68476e-11	7.87193e-11	482509	8379.44	252352	78108.9	40896.2	12447.8	8.12822e-11	8.24966e-11	8.20726e-11	7.93161e-11	7.91825e-11	8.06504e-11	8.12121e-11	7.78394e-11
																tRt12.10__933_Pet_3_couRut_檭_3		0	0	0	0	0	0	0	0	0	0	0	3.54802e-16	2.49392e-12	0	2.13416e-13	0	2.62409e-12	0	5.27825e-11	0	0	0	0	8.92217e-12	0	0	0	0	1.99269e-11	0	0	2.49914e-11
																tRt9.28_757_peppflv		106385	1702.23	13323.3	0	9691.24	5394.09	12563.3	0	6231.34	0	2.01939e-11	0	5388.87	0	38432.3	0	14075.8	2989.45	201811	5415.92	51980.3	0	79447.4	0	29803.4	0	19355.4	0	7593.88	0	420556	132534
																tRt9.75_771_flvQ		1.68517e-11	0	5995.68	0	133178	70944.4	2061.96	0	12873.1	0	49779.8	0	0	7.93826e-13	1.31817e-11	0	10525.2	11183.5	0	0	0	0	0	0	0	0	0	0	394852	5969.03	0	4523
																tRt9.86_609_flv		1.52248e+06	33168.2	216368	2681.21	1.14958e+06	665748	384841	3117.56	179298	4384.13	1.38473e+06	11966.5	198075	4641.31	486163	5575.94	550571	436829	0	0	0	0	5.47816e-11	0	1.4692e+06	19299.7	447696	3136.7	1.30508e+06	11361.2	958847	551547
																tRt10.08_609_peppflv		1.65623e+06	33168.2	211870	2570.63	1.14932e+06	665709	384891	3135.23	179298	4842.02	1.36882e+06	12063.1	201897	4290.86	486355	5575.94	550357	417807	0	0	0	0	1.71513e-11	0	1.50107e+06	19309.8	416215	3150.4	1.30454e+06	11214.4	959137	515070
																tRt10.42_593_peppflvU		701715	76746.6	169592	32596.3	149041	101994	172315	33160.2	136469	6127.13	121979	16114.6	184573	39615	124418	21261.4	94150.2	78672.7	436683	131976	291155	64802.4	282197	34005.3	834464	190583	248698	39366	125462	23096.3	333523	143047
																tRt12.84_741_peppflvK		0	0	0	0	25532.6	11991.3	1.97551e+06	22778.9	1.64275e+06	6581.9	826368	12174	0	0	0	0	6.78187e-13	8.37653e-13	0	0	0	0	0	0	3.04617e+06	75939.7	1.12097e+06	8629.29	727377	8599.19	2.56028e+06	1.05342e+06
																tRt13.18_579_peppflvK		8.22699e+06	273407	2.14785e+06	43199.5	1.99565e+06	863164	3.90987e+06	70929.5	1.76238e+06	19651.9	1.14278e+06	41867.7	3.62476e+06	63802.8	3.49032e+06	46418.9	1.07301e+06	1.1876e+06	4.26663e+06	165989	1.49193e+06	23144.5	1.66192e+06	32621.9	7.75595e+06	372227	2.88826e+06	29814.1	848549	10842	4.64679e+06	2.06672e+06
																tRt13.22_449_K3G		68529.1	210.575	24684.2	0	64907.6	37780.5	23617.4	0	29714	0	54677.4	0	26090.3	957.813	50304.4	1995.05	79097.6	67969.1	0	0	0	0	22658	0	73276.1	0	14223.2	0	54145.4	0	47285.3	31545.7
																tRt14.66_621_peppflvK		8.82185e+06	168180	1.80906e+06	24869.2	2.04089e+06	716754	2.84936e+06	19921.1	1.55829e+06	8755.57	642082	27130.6	2.82764e+06	21257.7	2.82701e+06	26779.6	794302	732223	3.60088e+06	111762	1.07568e+06	12469.6	952308	18802.4	1.04738e+07	215912	4.80151e+06	29889.8	1.2128e+06	11593.2	8.32616e+06	3.61743e+06
																tRt12.99_597_Phi35diGlc		228075	23165	57922.9	10740.2	231349	137665	53742.9	7081.21	87290	3666.04	196276	6486.69	82829.8	9538.3	142880	12861.6	212880	148677	64904.4	11925.2	98332.1	24644.8	348099	17501.9	295686	25011.8	154223	11025.8	374282	20775.8	264547	99964.2
																tRt14.74_433_Narinchalc_hex_I		35830.5	4712.34	59931.2	0	311136	167431	15050	0	40097.3	4374.32	167213	0	21545.6	2046.55	92437.6	0	496795	412819	4452.69	0	14654.2	1179.76	176890	0	34290.7	0	10361.4	0	267561	3084.34	12644.9	3259.13
																tRt16.03_433_Narichal_hex_II		168801	21365.3	38699.3	3145.01	279502	159538	33373.5	5349.3	38839.6	2332.01	95764.6	654.915	32068.9	831.137	127455	6772.68	246928	264729	27171.8	8926.28	187494	25292.4	238764	9343.18	160207	3990.06	113154	5528.38	372699	4550.54	154827	56363.7
																tRt20.10_271_Narichal		27129.2	2636.43	70124.2	0	298906	100204	16169.6	2638.82	97735.8	2824.84	76558.3	3375.96	67025.4	1539.57	89768.5	3350.63	101056	101042	2523.03	0	11107.3	837.994	318421	8416.66	16316.9	265.085	8596.24	256.39	135084	3211.05	28085.3	9240.49
																Filename		20200127_Carla_025	20200127_Carla_028	20200127_Carla_031	20200127_Carla_034	20200127_Carla_037	20200127_Carla_040	20200127_Carla_043	20200127_Carla_046	20200127_Carla_049	20200127_Carla_052	20200127_Carla_055	20200127_Carla_058	20200127_Carla_061	20200127_Carla_064	20200127_Carla_067	20200127_Carla_070	20200127_Carla_073	20200127_Carla_076	20200127_Carla_079	20200127_Carla_082	20200127_Carla_091	20200127_Carla_094	20200127_Carla_097	20200127_Carla_100	20200127_Carla_103	20200127_Carla_106	20200127_Carla_109	20200127_Carla_112	20200127_Carla_115	20200127_Carla_118	20200127_Carla_121	20200127_Carla_124
																		25	28	31	34	37	40	43	46	49	52	55	58	61	64	67	70	73	76	79	82	91	94	97	100	103	106	109	112	115	118	121	124
																		35	38	41	44	47	50	53	56	59	62	65	68	71	74	77	80	83	86	89	92	101	104	107	110	113	116	119	122	125	128	131	134
																		Green pepper (Jardin)	Green pepper (Jardin)	Green pepper (Jardin)	Green pepper (Jardin)	Green pepper (Jardin)	Green pepper (Jardin)	Yellow paprika pepper	Yellow paprika pepper	Yellow paprika pepper	Yellow paprika pepper	Yellow paprika pepper	Yellow paprika pepper	Green paprika pepper	Green paprika pepper	Green paprika pepper	Green paprika pepper	Green paprika pepper	Green paprika pepper	Purple pepper	Purple pepper	Purple pepper	Purple pepper	Purple pepper	Purple pepper	Red paprika pepper	Red paprika pepper	Red paprika pepper	Red paprika pepper	Red paprika pepper	Red paprika pepper	Jalapeno pepper	Jalapeno pepper
																		Immature	Immature	Green mature	Green mature	Red mature	Red mature	Immature	Immature	Green mature	Green mature	Yellow mature	Yellow mature	Immature	Immature	Green mature	Green mature	Red mature	Red mature	Immature	Immature	Purple mature	Purple mature	Red mature	Red mature	Immature	Immature	Green mature	Green mature	Red mature	Red mature	Immature	Immature
																		Peel	Pericarp	Peel	Pericarp	Peel	Pericarp	Peel	Pericarp	Peel	Pericarp	Peel	Pericarp	Peel	Pericarp	Peel	Pericarp	Peel	Pericarp	Peel	Pericarp	Peel	Pericarp	Peel	Pericarp	Peel	Pericarp	Peel	Pericarp	Peel	Pericarp	Peel	Pericarp
																		AVE	AVE	AVE	AVE	AVE	AVE	AVE	AVE	AVE	AVE	AVE	AVE	AVE	AVE	AVE	AVE	AVE	AVE	AVE	AVE	AVE	AVE	AVE	AVE	AVE	AVE	AVE	AVE	AVE	AVE	AVE	AVE
																tRt8.08_353_3CGA		1575.7	0	0	0	2.10326e-13	259.389	416.652	1.62953e-12	0	0	809.165	0	0	0	628.47	0	1077.85	311.517	1234.36	584.362	0	360.892	5257.9	227.579	2907.88	0	1559.64	0	1824.61	0	1689.95	829.829
																tRt10.74_353_4CGA		9760.74	0	3.34256e-12	0	2608.2	1027.28	12715.9	2.17632e-12	8.58366e-13	0	7659.95	0	0	0	9406.58	71.8639	3126.74	3650.77	125679	3235.62	6547.35	418.863	66571.1	1314.86	90765.3	1794.29	16471.6	0	15025.9	0	13413.9	3943.29
																tRt9.84_353_5CGA		118744	4.24986e-13	10770.6	0	21307.8	10949.4	105828	0	0	0	67172.6	0	18833.6	0	98205	512.807	34063.4	47481.2	660456	21867.4	40949.3	15117	340983	7739.78	592438	6617.1	119066	0	125750	0	67941.1	20089.2
																tRt14.36_515_DiCGA_I		128636	27501.5	86896	15444.1	72836.1	64964.6	133778	9455.16	90331.4	2759.19	93780.1	6945.31	92494.4	17331.8	135575	8866.7	86842.3	45773.1	3292.38	4559.99	47555.2	72701.9	186611	33496.1	151038	22517	169162	10514	87017	2565.71	130961	144414
																tRt14.75_515_DiCGA_II		72865.3	4594.11	40214	5327.35	62618	42494.6	48091	8428.2	47956.3	2061.78	40760.3	5287.9	25141.2	4026.09	30585.9	4868.4	27748.3	43697.8	361045	207284	153901	61649.3	177892	38504.4	99202.7	21964.4	36244.3	3045.15	37381.5	3140.95	206166	134456
																tRt14.96_515_DiCGA_III		14904.8	10420	71635.1	39638.1	59673.8	61498.2	650.02	0	0	0	5267.86	7849.36	55897.8	49592	17606.5	17751.1	37204.4	76147.9	1746.71	1924.9	88508.3	119649	193401	86899.8	7004.94	0	0	0	0	0	0	0
																tRt8.85_325_cou_hex_I		0	0	17668.4	5810.17	7104.72	5033.62	3364.41	219.988	10673.2	802.157	3373.87	215.525	32811.4	6919.99	39926.7	10219.3	2134.12	5237.97	3417.21	3671.79	11516.1	20870.7	16501	2211.3	1732.43	485.501	3302.48	215.021	4165.38	886.161	459.764	601.838
																tRt9.45_325_cou_hex_II		301747	5363.14	207293	11271.8	156678	91007.1	152888	1861.01	352100	4893.79	218314	4047.11	144358	6584.05	159924	3382.87	107672	111399	184512	8333.05	315390	16458.4	191319	23806.4	141835	2364.91	220441	1798.89	211116	2566.85	141541	25019.6
																tRt10.16_325_cou_hex_III		1491.5	0	3943.06	0	2161.56	2814.81	1314.55	0	7937.21	0	1162.9	1.62326e-12	14692.6	2124.65	11621	1392.33	7155.57	10306.7	2324.94	410.198	5704.38	2602.96	821.385	0	0	0	0	0	3484.92	0	0	0
																tRt8.06_341_caff_hex_I		51885.1	18524.9	47716.8	9945.7	17251.3	18597.8	16053.3	4047.92	49307.5	3670.35	6532.12	1591.1	54524.6	7854.85	28108.8	12269.6	5018.13	11885.9	4668.93	1706.02	13591.2	79701.2	51448.7	7798.95	284527	122933	103055	35497	26083.1	5948.43	11270.8	15030.3
																tRt8.68_341_caff_hex_II		3638.52	879.887	10160.3	1775.71	4342.97	2587.14	692.627	0	5289.58	119.83	1232.13	0	5426.81	303.942	2780.54	0	0	0	379.686	756.481	7546.23	7989.27	21370.5	2513.1	5490.58	3437.02	6171.88	2600	4059.29	1939.9	2191.25	2103.03
																tRt9.26_341_caff_hex_III		380713	8939.31	233530	9636.44	123746	63683.8	172159	2382.12	268250	4645.39	93345.1	3885.05	113052	3940.76	111362	2602.17	50738.1	96197	105483	5184.8	605155	40310.6	236937	21310.6	205752	5853.54	252067	1682.11	165517	3808.75	40794.5	10552.9
																tRt10.16_355_Feru_hex_I		13141.2	175.093	17671	3098.64	10827.8	7422.84	7337.23	80.3488	35328.3	1146.99	13543.7	3713.87	14731.7	2173.96	10351	1658.11	9663.73	13417.1	2607.42	284.824	26832.9	5379.41	21884.7	5034.53	3803.56	1016.35	5438.69	289.794	5482.49	1303.53	989.229	1436.51
																tRt10.33_355_Feru_hex_II		4625.51	5721.45	57182.1	66521.9	135445	175728	9392.4	1596.67	44714.9	34698.2	32785.2	63292.6	48660.5	48025	21753.6	32676.1	30363.2	61555	883.935	0	50847.2	168155	118172	52464.5	142154	100135	12200.5	31223.3	119437	105636	3014.23	4179.41
																tRt8.51_903_QGRAR		0	0	0	0	0	0	0	0	0	4.89517e-12	0	0	0	0	0	5.08199e-12	0	0	3.21741e-12	2.59522e-12	0	5.7815e-13	0	0	0	0	1.73789e-12	0	0	0	0	0
																tRt9.07_771_QGRR		8.546e-12	3.7637e-13	5.2772e-12	4.83118e-12	2.64453e-10	4.18029e-11	4.30882e-12	0	6.50745	1.11965e-12	5.58603e-11	1.22267e-12	1.62494e-12	4.85739e-14	3.33843e-12	0	1.73566e-12	3.42931e-12	52222.8	1153.82	29463.2	584.137	50423.8	0	0	1.08779e-12	1.08269e-13	0	10801.3	0	4290.87	1469.48
																tRt11.87_741_QGRA		70566	720.229	19758.6	0	14972.5	7449.47	0	0	3.07433e-12	0	0	0	20796.1	0	16050.2	0	9.56244e-12	5938.38	35000	1693.26	6211.71	0	14954.6	0	22287.9	576.99	4290.8	678.88	8713.57	0	17480.8	1832.35
																tRt12.67_725_KGRA		0	0	0	1.74678e-11	0	0	0	0	0	4.10549e-13	0	0	0	0	5.54568e-12	1.49843e-13	0	4.18647e-13	0	5.58089e-15	0	0	0	0	0	4.37561e-12	0	0	0	0	0	4.95929e-14
																tRt12.79_609_Rutin		802376	13315.5	132766	1499.34	205764	94701	132160	12327	78888.4	8246.39	141438	3384.53	57372	1721.28	153059	2886.51	169452	108558	6.15968e+06	171889	1.72531e+06	30243.5	369761	11203.1	260659	8170.3	54862.2	0	82450	0	921434	330068
																tRt13.79_593_KGR		12665.1	55217.8	3487.77	9050.56	21926.2	16205	290.431	8.3443e-13	4.02447e-11	0	15531.5	1.65622e-12	0	4138.16	1758.15	5277.48	32746.6	16643.9	1.84829e+06	153694	675533	45691.8	731362	16842.6	3033.85	1536.27	0	0	3494.25	0	775.396	1505.93
																tRt13.44_463_Q3G		1.29759e+06	13029.8	142550	0	150760	74233.2	307154	1301.1	156162	3479.53	198149	6438.16	213531	6.17588e-12	771824	10139.9	312333	152845	184547	0	10623.5	1572.22	27361.6	0	567637	6031.31	365021	0	276106	4.07209e-13	1.27588e+06	510907
																tRt14.65_447_Q3Rha		1.31441e+07	501933	2.85828e+06	71231	1.88654e+06	742218	6.46602e+06	148231	3.50345e+06	52472.3	3.43543e+06	95212.5	3.3785e+06	92488.2	6.3287e+06	146613	2.24843e+06	1.86377e+06	16161	7243.28	3653.05	3148.59	12503	4221.12	1.22896e+07	402261	7.79916e+06	138329	2.00907e+06	44269	1.35047e+07	7.00879e+06
																tRt15.93_431_K3Rha		144335	206269	24072.7	22013.5	0	4138.09	45824.9	47084.7	27875	0	1801.08	0	22816	16428.3	47927.1	20741.7	5850.85	7904.09	0	0	0	0	0	0	71385.3	24617	73722.5	10845.8	4944.32	0	17327.1	6210.4
																tRt11.20_919_Del-3-cis-cou-§_1		7.87762e-11	5.10119e-11	8.10604e-11	7.83301e-11	7.93881e-11	8.14328e-11	7.60458e-11	7.94046e-11	7.90848e-11	7.54105e-11	7.67512e-11	7.52224e-11	7.52783e-11	7.57324e-11	7.98238e-11	7.47639e-11	7.68476e-11	7.87193e-11	3.20681e+07	663630	5.63078e+06	1.35295e+06	178646	10214.9	8.12822e-11	8.24966e-11	8.20726e-11	7.93161e-11	7.91825e-11	8.06504e-11	8.12121e-11	7.78394e-11
																tRt11.54_949_Del-3-feruRut-§_2		7.87762e-11	5.10119e-11	8.10604e-11	7.83301e-11	7.93881e-11	8.14328e-11	7.60458e-11	7.94046e-11	7.90848e-11	7.54105e-11	7.67512e-11	7.52224e-11	7.52783e-11	7.57324e-11	7.98238e-11	7.47639e-11	7.68476e-11	7.87193e-11	482509	8379.44	252352	78108.9	40896.2	12447.8	8.12822e-11	8.24966e-11	8.20726e-11	7.93161e-11	7.91825e-11	8.06504e-11	8.12121e-11	7.78394e-11
																tRt12.10__933_Pet_3_couRut_檭_3		0	0	0	0	0	0	0	0	0	0	0	3.54802e-16	2.49392e-12	0	2.13416e-13	0	2.62409e-12	0	5.27825e-11	0	0	0	0	8.92217e-12	0	0	0	0	1.99269e-11	0	0	2.49914e-11
																tRt9.28_757_peppflv		106385	1702.23	13323.3	0	9691.24	5394.09	12563.3	0	6231.34	0	2.01939e-11	0	5388.87	0	38432.3	0	14075.8	2989.45	201811	5415.92	51980.3	0	79447.4	0	29803.4	0	19355.4	0	7593.88	0	420556	132534
																tRt9.75_771_flvQ		1.68517e-11	0	5995.68	0	133178	70944.4	2061.96	0	12873.1	0	49779.8	0	0	7.93826e-13	1.31817e-11	0	10525.2	11183.5	0	0	0	0	0	0	0	0	0	0	394852	5969.03	0	4523
																tRt9.86_609_flv		1.52248e+06	33168.2	216368	2681.21	1.14958e+06	665748	384841	3117.56	179298	4384.13	1.38473e+06	11966.5	198075	4641.31	486163	5575.94	550571	436829	0	0	0	0	5.47816e-11	0	1.4692e+06	19299.7	447696	3136.7	1.30508e+06	11361.2	958847	551547
																tRt10.08_609_peppflv		1.65623e+06	33168.2	211870	2570.63	1.14932e+06	665709	384891	3135.23	179298	4842.02	1.36882e+06	12063.1	201897	4290.86	486355	5575.94	550357	417807	0	0	0	0	1.71513e-11	0	1.50107e+06	19309.8	416215	3150.4	1.30454e+06	11214.4	959137	515070
																tRt10.42_593_peppflvU		701715	76746.6	169592	32596.3	149041	101994	172315	33160.2	136469	6127.13	121979	16114.6	184573	39615	124418	21261.4	94150.2	78672.7	436683	131976	291155	64802.4	282197	34005.3	834464	190583	248698	39366	125462	23096.3	333523	143047
																tRt12.84_741_peppflvK		0	0	0	0	25532.6	11991.3	1.97551e+06	22778.9	1.64275e+06	6581.9	826368	12174	0	0	0	0	6.78187e-13	8.37653e-13	0	0	0	0	0	0	3.04617e+06	75939.7	1.12097e+06	8629.29	727377	8599.19	2.56028e+06	1.05342e+06
																tRt13.18_579_peppflvK		8.22699e+06	273407	2.14785e+06	43199.5	1.99565e+06	863164	3.90987e+06	70929.5	1.76238e+06	19651.9	1.14278e+06	41867.7	3.62476e+06	63802.8	3.49032e+06	46418.9	1.07301e+06	1.1876e+06	4.26663e+06	165989	1.49193e+06	23144.5	1.66192e+06	32621.9	7.75595e+06	372227	2.88826e+06	29814.1	848549	10842	4.64679e+06	2.06672e+06
																tRt13.22_449_K3G		68529.1	210.575	24684.2	0	64907.6	37780.5	23617.4	0	29714	0	54677.4	0	26090.3	957.813	50304.4	1995.05	79097.6	67969.1	0	0	0	0	22658	0	73276.1	0	14223.2	0	54145.4	0	47285.3	31545.7
																tRt14.66_621_peppflvK		8.82185e+06	168180	1.80906e+06	24869.2	2.04089e+06	716754	2.84936e+06	19921.1	1.55829e+06	8755.57	642082	27130.6	2.82764e+06	21257.7	2.82701e+06	26779.6	794302	732223	3.60088e+06	111762	1.07568e+06	12469.6	952308	18802.4	1.04738e+07	215912	4.80151e+06	29889.8	1.2128e+06	11593.2	8.32616e+06	3.61743e+06
																tRt12.99_597_Phi35diGlc		228075	23165	57922.9	10740.2	231349	137665	53742.9	7081.21	87290	3666.04	196276	6486.69	82829.8	9538.3	142880	12861.6	212880	148677	64904.4	11925.2	98332.1	24644.8	348099	17501.9	295686	25011.8	154223	11025.8	374282	20775.8	264547	99964.2
																tRt14.74_433_Narinchalc_hex_I		35830.5	4712.34	59931.2	0	311136	167431	15050	0	40097.3	4374.32	167213	0	21545.6	2046.55	92437.6	0	496795	412819	4452.69	0	14654.2	1179.76	176890	0	34290.7	0	10361.4	0	267561	3084.34	12644.9	3259.13
																tRt16.03_433_Narichal_hex_II		168801	21365.3	38699.3	3145.01	279502	159538	33373.5	5349.3	38839.6	2332.01	95764.6	654.915	32068.9	831.137	127455	6772.68	246928	264729	27171.8	8926.28	187494	25292.4	238764	9343.18	160207	3990.06	113154	5528.38	372699	4550.54	154827	56363.7
																tRt20.10_271_Narichal		27129.2	2636.43	70124.2	0	298906	100204	16169.6	2638.82	97735.8	2824.84	76558.3	3375.96	67025.4	1539.57	89768.5	3350.63	101056	101042	2523.03	0	11107.3	837.994	318421	8416.66	16316.9	265.085	8596.24	256.39	135084	3211.05	28085.3	9240.49
																Filename		20200127_Carla_025	20200127_Carla_028	20200127_Carla_031	20200127_Carla_034	20200127_Carla_037	20200127_Carla_040	20200127_Carla_043	20200127_Carla_046	20200127_Carla_049	20200127_Carla_052	20200127_Carla_055	20200127_Carla_058	20200127_Carla_061	20200127_Carla_064	20200127_Carla_067	20200127_Carla_070	20200127_Carla_073	20200127_Carla_076	20200127_Carla_079	20200127_Carla_082	20200127_Carla_091	20200127_Carla_094	20200127_Carla_097	20200127_Carla_100	20200127_Carla_103	20200127_Carla_106	20200127_Carla_109	20200127_Carla_112	20200127_Carla_115	20200127_Carla_118	20200127_Carla_121	20200127_Carla_124
																		25	28	31	34	37	40	43	46	49	52	55	58	61	64	67	70	73	76	79	82	91	94	97	100	103	106	109	112	115	118	121	124
																		35	38	41	44	47	50	53	56	59	62	65	68	71	74	77	80	83	86	89	92	101	104	107	110	113	116	119	122	125	128	131	134
																		Green pepper (Jardin)	Green pepper (Jardin)	Green pepper (Jardin)	Green pepper (Jardin)	Green pepper (Jardin)	Green pepper (Jardin)	Yellow paprika pepper	Yellow paprika pepper	Yellow paprika pepper	Yellow paprika pepper	Yellow paprika pepper	Yellow paprika pepper	Green paprika pepper	Green paprika pepper	Green paprika pepper	Green paprika pepper	Green paprika pepper	Green paprika pepper	Purple pepper	Purple pepper	Purple pepper	Purple pepper	Purple pepper	Purple pepper	Red paprika pepper	Red paprika pepper	Red paprika pepper	Red paprika pepper	Red paprika pepper	Red paprika pepper	Jalapeno pepper	Jalapeno pepper
																		Immature	Immature	Green mature	Green mature	Red mature	Red mature	Immature	Immature	Green mature	Green mature	Yellow mature	Yellow mature	Immature	Immature	Green mature	Green mature	Red mature	Red mature	Immature	Immature	Purple mature	Purple mature	Red mature	Red mature	Immature	Immature	Green mature	Green mature	Red mature	Red mature	Immature	Immature
																		Peel	Pericarp	Peel	Pericarp	Peel	Pericarp	Peel	Pericarp	Peel	Pericarp	Peel	Pericarp	Peel	Pericarp	Peel	Pericarp	Peel	Pericarp	Peel	Pericarp	Peel	Pericarp	Peel	Pericarp	Peel	Pericarp	Peel	Pericarp	Peel	Pericarp	Peel	Pericarp
																		AVE	AVE	AVE	AVE	AVE	AVE	AVE	AVE	AVE	AVE	AVE	AVE	AVE	AVE	AVE	AVE	AVE	AVE	AVE	AVE	AVE	AVE	AVE	AVE	AVE	AVE	AVE	AVE	AVE	AVE	AVE	AVE
																tRt8.08_353_3CGA		1575.7	0	0	0	2.10326e-13	259.389	416.652	1.62953e-12	0	0	809.165	0	0	0	628.47	0	1077.85	311.517	1234.36	584.362	0	360.892	5257.9	227.579	2907.88	0	1559.64	0	1824.61	0	1689.95	829.829
																tRt10.74_353_4CGA		9760.74	0	3.34256e-12	0	2608.2	1027.28	12715.9	2.17632e-12	8.58366e-13	0	7659.95	0	0	0	9406.58	71.8639	3126.74	3650.77	125679	3235.62	6547.35	418.863	66571.1	1314.86	90765.3	1794.29	16471.6	0	15025.9	0	13413.9	3943.29
																tRt9.84_353_5CGA		118744	4.24986e-13	10770.6	0	21307.8	10949.4	105828	0	0	0	67172.6	0	18833.6	0	98205	512.807	34063.4	47481.2	660456	21867.4	40949.3	15117	340983	7739.78	592438	6617.1	119066	0	125750	0	67941.1	20089.2
																tRt14.36_515_DiCGA_I		128636	27501.5	86896	15444.1	72836.1	64964.6	133778	9455.16	90331.4	2759.19	93780.1	6945.31	92494.4	17331.8	135575	8866.7	86842.3	45773.1	3292.38	4559.99	47555.2	72701.9	186611	33496.1	151038	22517	169162	10514	87017	2565.71	130961	144414
																tRt14.75_515_DiCGA_II		72865.3	4594.11	40214	5327.35	62618	42494.6	48091	8428.2	47956.3	2061.78	40760.3	5287.9	25141.2	4026.09	30585.9	4868.4	27748.3	43697.8	361045	207284	153901	61649.3	177892	38504.4	99202.7	21964.4	36244.3	3045.15	37381.5	3140.95	206166	134456
																tRt14.96_515_DiCGA_III		14904.8	10420	71635.1	39638.1	59673.8	61498.2	650.02	0	0	0	5267.86	7849.36	55897.8	49592	17606.5	17751.1	37204.4	76147.9	1746.71	1924.9	88508.3	119649	193401	86899.8	7004.94	0	0	0	0	0	0	0
																tRt8.85_325_cou_hex_I		0	0	17668.4	5810.17	7104.72	5033.62	3364.41	219.988	10673.2	802.157	3373.87	215.525	32811.4	6919.99	39926.7	10219.3	2134.12	5237.97	3417.21	3671.79	11516.1	20870.7	16501	2211.3	1732.43	485.501	3302.48	215.021	4165.38	886.161	459.764	601.838
																tRt9.45_325_cou_hex_II		301747	5363.14	207293	11271.8	156678	91007.1	152888	1861.01	352100	4893.79	218314	4047.11	144358	6584.05	159924	3382.87	107672	111399	184512	8333.05	315390	16458.4	191319	23806.4	141835	2364.91	220441	1798.89	211116	2566.85	141541	25019.6
																tRt10.16_325_cou_hex_III		1491.5	0	3943.06	0	2161.56	2814.81	1314.55	0	7937.21	0	1162.9	1.62326e-12	14692.6	2124.65	11621	1392.33	7155.57	10306.7	2324.94	410.198	5704.38	2602.96	821.385	0	0	0	0	0	3484.92	0	0	0
																tRt8.06_341_caff_hex_I		51885.1	18524.9	47716.8	9945.7	17251.3	18597.8	16053.3	4047.92	49307.5	3670.35	6532.12	1591.1	54524.6	7854.85	28108.8	12269.6	5018.13	11885.9	4668.93	1706.02	13591.2	79701.2	51448.7	7798.95	284527	122933	103055	35497	26083.1	5948.43	11270.8	15030.3
																tRt8.68_341_caff_hex_II		3638.52	879.887	10160.3	1775.71	4342.97	2587.14	692.627	0	5289.58	119.83	1232.13	0	5426.81	303.942	2780.54	0	0	0	379.686	756.481	7546.23	7989.27	21370.5	2513.1	5490.58	3437.02	6171.88	2600	4059.29	1939.9	2191.25	2103.03
																tRt9.26_341_caff_hex_III		380713	8939.31	233530	9636.44	123746	63683.8	172159	2382.12	268250	4645.39	93345.1	3885.05	113052	3940.76	111362	2602.17	50738.1	96197	105483	5184.8	605155	40310.6	236937	21310.6	205752	5853.54	252067	1682.11	165517	3808.75	40794.5	10552.9
																tRt10.16_355_Feru_hex_I		13141.2	175.093	17671	3098.64	10827.8	7422.84	7337.23	80.3488	35328.3	1146.99	13543.7	3713.87	14731.7	2173.96	10351	1658.11	9663.73	13417.1	2607.42	284.824	26832.9	5379.41	21884.7	5034.53	3803.56	1016.35	5438.69	289.794	5482.49	1303.53	989.229	1436.51
																tRt10.33_355_Feru_hex_II		4625.51	5721.45	57182.1	66521.9	135445	175728	9392.4	1596.67	44714.9	34698.2	32785.2	63292.6	48660.5	48025	21753.6	32676.1	30363.2	61555	883.935	0	50847.2	168155	118172	52464.5	142154	100135	12200.5	31223.3	119437	105636	3014.23	4179.41
																tRt8.51_903_QGRAR		0	0	0	0	0	0	0	0	0	4.89517e-12	0	0	0	0	0	5.08199e-12	0	0	3.21741e-12	2.59522e-12	0	5.7815e-13	0	0	0	0	1.73789e-12	0	0	0	0	0
																tRt9.07_771_QGRR		8.546e-12	3.7637e-13	5.2772e-12	4.83118e-12	2.64453e-10	4.18029e-11	4.30882e-12	0	6.50745	1.11965e-12	5.58603e-11	1.22267e-12	1.62494e-12	4.85739e-14	3.33843e-12	0	1.73566e-12	3.42931e-12	52222.8	1153.82	29463.2	584.137	50423.8	0	0	1.08779e-12	1.08269e-13	0	10801.3	0	4290.87	1469.48
																tRt11.87_741_QGRA		70566	720.229	19758.6	0	14972.5	7449.47	0	0	3.07433e-12	0	0	0	20796.1	0	16050.2	0	9.56244e-12	5938.38	35000	1693.26	6211.71	0	14954.6	0	22287.9	576.99	4290.8	678.88	8713.57	0	17480.8	1832.35
																tRt12.67_725_KGRA		0	0	0	1.74678e-11	0	0	0	0	0	4.10549e-13	0	0	0	0	5.54568e-12	1.49843e-13	0	4.18647e-13	0	5.58089e-15	0	0	0	0	0	4.37561e-12	0	0	0	0	0	4.95929e-14
																tRt12.79_609_Rutin		802376	13315.5	132766	1499.34	205764	94701	132160	12327	78888.4	8246.39	141438	3384.53	57372	1721.28	153059	2886.51	169452	108558	6.15968e+06	171889	1.72531e+06	30243.5	369761	11203.1	260659	8170.3	54862.2	0	82450	0	921434	330068
																tRt13.79_593_KGR		12665.1	55217.8	3487.77	9050.56	21926.2	16205	290.431	8.3443e-13	4.02447e-11	0	15531.5	1.65622e-12	0	4138.16	1758.15	5277.48	32746.6	16643.9	1.84829e+06	153694	675533	45691.8	731362	16842.6	3033.85	1536.27	0	0	3494.25	0	775.396	1505.93
																tRt13.44_463_Q3G		1.29759e+06	13029.8	142550	0	150760	74233.2	307154	1301.1	156162	3479.53	198149	6438.16	213531	6.17588e-12	771824	10139.9	312333	152845	184547	0	10623.5	1572.22	27361.6	0	567637	6031.31	365021	0	276106	4.07209e-13	1.27588e+06	510907
																tRt14.65_447_Q3Rha		1.31441e+07	501933	2.85828e+06	71231	1.88654e+06	742218	6.46602e+06	148231	3.50345e+06	52472.3	3.43543e+06	95212.5	3.3785e+06	92488.2	6.3287e+06	146613	2.24843e+06	1.86377e+06	16161	7243.28	3653.05	3148.59	12503	4221.12	1.22896e+07	402261	7.79916e+06	138329	2.00907e+06	44269	1.35047e+07	7.00879e+06
																tRt15.93_431_K3Rha		144335	206269	24072.7	22013.5	0	4138.09	45824.9	47084.7	27875	0	1801.08	0	22816	16428.3	47927.1	20741.7	5850.85	7904.09	0	0	0	0	0	0	71385.3	24617	73722.5	10845.8	4944.32	0	17327.1	6210.4
																tRt11.20_919_Del-3-cis-cou-§_1		7.87762e-11	5.10119e-11	8.10604e-11	7.83301e-11	7.93881e-11	8.14328e-11	7.60458e-11	7.94046e-11	7.90848e-11	7.54105e-11	7.67512e-11	7.52224e-11	7.52783e-11	7.57324e-11	7.98238e-11	7.47639e-11	7.68476e-11	7.87193e-11	3.20681e+07	663630	5.63078e+06	1.35295e+06	178646	10214.9	8.12822e-11	8.24966e-11	8.20726e-11	7.93161e-11	7.91825e-11	8.06504e-11	8.12121e-11	7.78394e-11
																tRt11.54_949_Del-3-feruRut-§_2		7.87762e-11	5.10119e-11	8.10604e-11	7.83301e-11	7.93881e-11	8.14328e-11	7.60458e-11	7.94046e-11	7.90848e-11	7.54105e-11	7.67512e-11	7.52224e-11	7.52783e-11	7.57324e-11	7.98238e-11	7.47639e-11	7.68476e-11	7.87193e-11	482509	8379.44	252352	78108.9	40896.2	12447.8	8.12822e-11	8.24966e-11	8.20726e-11	7.93161e-11	7.91825e-11	8.06504e-11	8.12121e-11	7.78394e-11
																tRt12.10__933_Pet_3_couRut_檭_3		0	0	0	0	0	0	0	0	0	0	0	3.54802e-16	2.49392e-12	0	2.13416e-13	0	2.62409e-12	0	5.27825e-11	0	0	0	0	8.92217e-12	0	0	0	0	1.99269e-11	0	0	2.49914e-11
																tRt9.28_757_peppflv		106385	1702.23	13323.3	0	9691.24	5394.09	12563.3	0	6231.34	0	2.01939e-11	0	5388.87	0	38432.3	0	14075.8	2989.45	201811	5415.92	51980.3	0	79447.4	0	29803.4	0	19355.4	0	7593.88	0	420556	132534
																tRt9.75_771_flvQ		1.68517e-11	0	5995.68	0	133178	70944.4	2061.96	0	12873.1	0	49779.8	0	0	7.93826e-13	1.31817e-11	0	10525.2	11183.5	0	0	0	0	0	0	0	0	0	0	394852	5969.03	0	4523
																tRt9.86_609_flv		1.52248e+06	33168.2	216368	2681.21	1.14958e+06	665748	384841	3117.56	179298	4384.13	1.38473e+06	11966.5	198075	4641.31	486163	5575.94	550571	436829	0	0	0	0	5.47816e-11	0	1.4692e+06	19299.7	447696	3136.7	1.30508e+06	11361.2	958847	551547
																tRt10.08_609_peppflv		1.65623e+06	33168.2	211870	2570.63	1.14932e+06	665709	384891	3135.23	179298	4842.02	1.36882e+06	12063.1	201897	4290.86	486355	5575.94	550357	417807	0	0	0	0	1.71513e-11	0	1.50107e+06	19309.8	416215	3150.4	1.30454e+06	11214.4	959137	515070
																tRt10.42_593_peppflvU		701715	76746.6	169592	32596.3	149041	101994	172315	33160.2	136469	6127.13	121979	16114.6	184573	39615	124418	21261.4	94150.2	78672.7	436683	131976	291155	64802.4	282197	34005.3	834464	190583	248698	39366	125462	23096.3	333523	143047
																tRt12.84_741_peppflvK		0	0	0	0	25532.6	11991.3	1.97551e+06	22778.9	1.64275e+06	6581.9	826368	12174	0	0	0	0	6.78187e-13	8.37653e-13	0	0	0	0	0	0	3.04617e+06	75939.7	1.12097e+06	8629.29	727377	8599.19	2.56028e+06	1.05342e+06
																tRt13.18_579_peppflvK		8.22699e+06	273407	2.14785e+06	43199.5	1.99565e+06	863164	3.90987e+06	70929.5	1.76238e+06	19651.9	1.14278e+06	41867.7	3.62476e+06	63802.8	3.49032e+06	46418.9	1.07301e+06	1.1876e+06	4.26663e+06	165989	1.49193e+06	23144.5	1.66192e+06	32621.9	7.75595e+06	372227	2.88826e+06	29814.1	848549	10842	4.64679e+06	2.06672e+06
																tRt13.22_449_K3G		68529.1	210.575	24684.2	0	64907.6	37780.5	23617.4	0	29714	0	54677.4	0	26090.3	957.813	50304.4	1995.05	79097.6	67969.1	0	0	0	0	22658	0	73276.1	0	14223.2	0	54145.4	0	47285.3	31545.7
																tRt14.66_621_peppflvK		8.82185e+06	168180	1.80906e+06	24869.2	2.04089e+06	716754	2.84936e+06	19921.1	1.55829e+06	8755.57	642082	27130.6	2.82764e+06	21257.7	2.82701e+06	26779.6	794302	732223	3.60088e+06	111762	1.07568e+06	12469.6	952308	18802.4	1.04738e+07	215912	4.80151e+06	29889.8	1.2128e+06	11593.2	8.32616e+06	3.61743e+06
																tRt12.99_597_Phi35diGlc		228075	23165	57922.9	10740.2	231349	137665	53742.9	7081.21	87290	3666.04	196276	6486.69	82829.8	9538.3	142880	12861.6	212880	148677	64904.4	11925.2	98332.1	24644.8	348099	17501.9	295686	25011.8	154223	11025.8	374282	20775.8	264547	99964.2
																tRt14.74_433_Narinchalc_hex_I		35830.5	4712.34	59931.2	0	311136	167431	15050	0	40097.3	4374.32	167213	0	21545.6	2046.55	92437.6	0	496795	412819	4452.69	0	14654.2	1179.76	176890	0	34290.7	0	10361.4	0	267561	3084.34	12644.9	3259.13
																tRt16.03_433_Narichal_hex_II		168801	21365.3	38699.3	3145.01	279502	159538	33373.5	5349.3	38839.6	2332.01	95764.6	654.915	32068.9	831.137	127455	6772.68	246928	264729	27171.8	8926.28	187494	25292.4	238764	9343.18	160207	3990.06	113154	5528.38	372699	4550.54	154827	56363.7
																tRt20.10_271_Narichal		27129.2	2636.43	70124.2	0	298906	100204	16169.6	2638.82	97735.8	2824.84	76558.3	3375.96	67025.4	1539.57	89768.5	3350.63	101056	101042	2523.03	0	11107.3	837.994	318421	8416.66	16316.9	265.085	8596.24	256.39	135084	3211.05	28085.3	9240.49
																Filename		20200127_Carla_025	20200127_Carla_028	20200127_Carla_031	20200127_Carla_034	20200127_Carla_037	20200127_Carla_040	20200127_Carla_043	20200127_Carla_046	20200127_Carla_049	20200127_Carla_052	20200127_Carla_055	20200127_Carla_058	20200127_Carla_061	20200127_Carla_064	20200127_Carla_067	20200127_Carla_070	20200127_Carla_073	20200127_Carla_076	20200127_Carla_079	20200127_Carla_082	20200127_Carla_091	20200127_Carla_094	20200127_Carla_097	20200127_Carla_100	20200127_Carla_103	20200127_Carla_106	20200127_Carla_109	20200127_Carla_112	20200127_Carla_115	20200127_Carla_118	20200127_Carla_121	20200127_Carla_124
																		25	28	31	34	37	40	43	46	49	52	55	58	61	64	67	70	73	76	79	82	91	94	97	100	103	106	109	112	115	118	121	124
																		35	38	41	44	47	50	53	56	59	62	65	68	71	74	77	80	83	86	89	92	101	104	107	110	113	116	119	122	125	128	131	134
																		Green pepper (Jardin)	Green pepper (Jardin)	Green pepper (Jardin)	Green pepper (Jardin)	Green pepper (Jardin)	Green pepper (Jardin)	Yellow paprika pepper	Yellow paprika pepper	Yellow paprika pepper	Yellow paprika pepper	Yellow paprika pepper	Yellow paprika pepper	Green paprika pepper	Green paprika pepper	Green paprika pepper	Green paprika pepper	Green paprika pepper	Green paprika pepper	Purple pepper	Purple pepper	Purple pepper	Purple pepper	Purple pepper	Purple pepper	Red paprika pepper	Red paprika pepper	Red paprika pepper	Red paprika pepper	Red paprika pepper	Red paprika pepper	Jalapeno pepper	Jalapeno pepper
																		Immature	Immature	Green mature	Green mature	Red mature	Red mature	Immature	Immature	Green mature	Green mature	Yellow mature	Yellow mature	Immature	Immature	Green mature	Green mature	Red mature	Red mature	Immature	Immature	Purple mature	Purple mature	Red mature	Red mature	Immature	Immature	Green mature	Green mature	Red mature	Red mature	Immature	Immature
																		Peel	Pericarp	Peel	Pericarp	Peel	Pericarp	Peel	Pericarp	Peel	Pericarp	Peel	Pericarp	Peel	Pericarp	Peel	Pericarp	Peel	Pericarp	Peel	Pericarp	Peel	Pericarp	Peel	Pericarp	Peel	Pericarp	Peel	Pericarp	Peel	Pericarp	Peel	Pericarp
																		AVE	AVE	AVE	AVE	AVE	AVE	AVE	AVE	AVE	AVE	AVE	AVE	AVE	AVE	AVE	AVE	AVE	AVE	AVE	AVE	AVE	AVE	AVE	AVE	AVE	AVE	AVE	AVE	AVE	AVE	AVE	AVE
																tRt8.08_353_3CGA		1575.7	0	0	0	2.10326e-13	259.389	416.652	1.62953e-12	0	0	809.165	0	0	0	628.47	0	1077.85	311.517	1234.36	584.362	0	360.892	5257.9	227.579	2907.88	0	1559.64	0	1824.61	0	1689.95	829.829
																tRt10.74_353_4CGA		9760.74	0	3.34256e-12	0	2608.2	1027.28	12715.9	2.17632e-12	8.58366e-13	0	7659.95	0	0	0	9406.58	71.8639	3126.74	3650.77	125679	3235.62	6547.35	418.863	66571.1	1314.86	90765.3	1794.29	16471.6	0	15025.9	0	13413.9	3943.29
																tRt9.84_353_5CGA		118744	4.24986e-13	10770.6	0	21307.8	10949.4	105828	0	0	0	67172.6	0	18833.6	0	98205	512.807	34063.4	47481.2	660456	21867.4	40949.3	15117	340983	7739.78	592438	6617.1	119066	0	125750	0	67941.1	20089.2
																tRt14.36_515_DiCGA_I		128636	27501.5	86896	15444.1	72836.1	64964.6	133778	9455.16	90331.4	2759.19	93780.1	6945.31	92494.4	17331.8	135575	8866.7	86842.3	45773.1	3292.38	4559.99	47555.2	72701.9	186611	33496.1	151038	22517	169162	10514	87017	2565.71	130961	144414
																tRt14.75_515_DiCGA_II		72865.3	4594.11	40214	5327.35	62618	42494.6	48091	8428.2	47956.3	2061.78	40760.3	5287.9	25141.2	4026.09	30585.9	4868.4	27748.3	43697.8	361045	207284	153901	61649.3	177892	38504.4	99202.7	21964.4	36244.3	3045.15	37381.5	3140.95	206166	134456
																tRt14.96_515_DiCGA_III		14904.8	10420	71635.1	39638.1	59673.8	61498.2	650.02	0	0	0	5267.86	7849.36	55897.8	49592	17606.5	17751.1	37204.4	76147.9	1746.71	1924.9	88508.3	119649	193401	86899.8	7004.94	0	0	0	0	0	0	0
																tRt8.85_325_cou_hex_I		0	0	17668.4	5810.17	7104.72	5033.62	3364.41	219.988	10673.2	802.157	3373.87	215.525	32811.4	6919.99	39926.7	10219.3	2134.12	5237.97	3417.21	3671.79	11516.1	20870.7	16501	2211.3	1732.43	485.501	3302.48	215.021	4165.38	886.161	459.764	601.838
																tRt9.45_325_cou_hex_II		301747	5363.14	207293	11271.8	156678	91007.1	152888	1861.01	352100	4893.79	218314	4047.11	144358	6584.05	159924	3382.87	107672	111399	184512	8333.05	315390	16458.4	191319	23806.4	141835	2364.91	220441	1798.89	211116	2566.85	141541	25019.6
																tRt10.16_325_cou_hex_III		1491.5	0	3943.06	0	2161.56	2814.81	1314.55	0	7937.21	0	1162.9	1.62326e-12	14692.6	2124.65	11621	1392.33	7155.57	10306.7	2324.94	410.198	5704.38	2602.96	821.385	0	0	0	0	0	3484.92	0	0	0
																tRt8.06_341_caff_hex_I		51885.1	18524.9	47716.8	9945.7	17251.3	18597.8	16053.3	4047.92	49307.5	3670.35	6532.12	1591.1	54524.6	7854.85	28108.8	12269.6	5018.13	11885.9	4668.93	1706.02	13591.2	79701.2	51448.7	7798.95	284527	122933	103055	35497	26083.1	5948.43	11270.8	15030.3
																tRt8.68_341_caff_hex_II		3638.52	879.887	10160.3	1775.71	4342.97	2587.14	692.627	0	5289.58	119.83	1232.13	0	5426.81	303.942	2780.54	0	0	0	379.686	756.481	7546.23	7989.27	21370.5	2513.1	5490.58	3437.02	6171.88	2600	4059.29	1939.9	2191.25	2103.03
																tRt9.26_341_caff_hex_III		380713	8939.31	233530	9636.44	123746	63683.8	172159	2382.12	268250	4645.39	93345.1	3885.05	113052	3940.76	111362	2602.17	50738.1	96197	105483	5184.8	605155	40310.6	236937	21310.6	205752	5853.54	252067	1682.11	165517	3808.75	40794.5	10552.9
																tRt10.16_355_Feru_hex_I		13141.2	175.093	17671	3098.64	10827.8	7422.84	7337.23	80.3488	35328.3	1146.99	13543.7	3713.87	14731.7	2173.96	10351	1658.11	9663.73	13417.1	2607.42	284.824	26832.9	5379.41	21884.7	5034.53	3803.56	1016.35	5438.69	289.794	5482.49	1303.53	989.229	1436.51
																tRt10.33_355_Feru_hex_II		4625.51	5721.45	57182.1	66521.9	135445	175728	9392.4	1596.67	44714.9	34698.2	32785.2	63292.6	48660.5	48025	21753.6	32676.1	30363.2	61555	883.935	0	50847.2	168155	118172	52464.5	142154	100135	12200.5	31223.3	119437	105636	3014.23	4179.41
																tRt8.51_903_QGRAR		0	0	0	0	0	0	0	0	0	4.89517e-12	0	0	0	0	0	5.08199e-12	0	0	3.21741e-12	2.59522e-12	0	5.7815e-13	0	0	0	0	1.73789e-12	0	0	0	0	0
																tRt9.07_771_QGRR		8.546e-12	3.7637e-13	5.2772e-12	4.83118e-12	2.64453e-10	4.18029e-11	4.30882e-12	0	6.50745	1.11965e-12	5.58603e-11	1.22267e-12	1.62494e-12	4.85739e-14	3.33843e-12	0	1.73566e-12	3.42931e-12	52222.8	1153.82	29463.2	584.137	50423.8	0	0	1.08779e-12	1.08269e-13	0	10801.3	0	4290.87	1469.48
																tRt11.87_741_QGRA		70566	720.229	19758.6	0	14972.5	7449.47	0	0	3.07433e-12	0	0	0	20796.1	0	16050.2	0	9.56244e-12	5938.38	35000	1693.26	6211.71	0	14954.6	0	22287.9	576.99	4290.8	678.88	8713.57	0	17480.8	1832.35
																tRt12.67_725_KGRA		0	0	0	1.74678e-11	0	0	0	0	0	4.10549e-13	0	0	0	0	5.54568e-12	1.49843e-13	0	4.18647e-13	0	5.58089e-15	0	0	0	0	0	4.37561e-12	0	0	0	0	0	4.95929e-14
																tRt12.79_609_Rutin		802376	13315.5	132766	1499.34	205764	94701	132160	12327	78888.4	8246.39	141438	3384.53	57372	1721.28	153059	2886.51	169452	108558	6.15968e+06	171889	1.72531e+06	30243.5	369761	11203.1	260659	8170.3	54862.2	0	82450	0	921434	330068
																tRt13.79_593_KGR		12665.1	55217.8	3487.77	9050.56	21926.2	16205	290.431	8.3443e-13	4.02447e-11	0	15531.5	1.65622e-12	0	4138.16	1758.15	5277.48	32746.6	16643.9	1.84829e+06	153694	675533	45691.8	731362	16842.6	3033.85	1536.27	0	0	3494.25	0	775.396	1505.93
																tRt13.44_463_Q3G		1.29759e+06	13029.8	142550	0	150760	74233.2	307154	1301.1	156162	3479.53	198149	6438.16	213531	6.17588e-12	771824	10139.9	312333	152845	184547	0	10623.5	1572.22	27361.6	0	567637	6031.31	365021	0	276106	4.07209e-13	1.27588e+06	510907
																tRt14.65_447_Q3Rha		1.31441e+07	501933	2.85828e+06	71231	1.88654e+06	742218	6.46602e+06	148231	3.50345e+06	52472.3	3.43543e+06	95212.5	3.3785e+06	92488.2	6.3287e+06	146613	2.24843e+06	1.86377e+06	16161	7243.28	3653.05	3148.59	12503	4221.12	1.22896e+07	402261	7.79916e+06	138329	2.00907e+06	44269	1.35047e+07	7.00879e+06
																tRt15.93_431_K3Rha		144335	206269	24072.7	22013.5	0	4138.09	45824.9	47084.7	27875	0	1801.08	0	22816	16428.3	47927.1	20741.7	5850.85	7904.09	0	0	0	0	0	0	71385.3	24617	73722.5	10845.8	4944.32	0	17327.1	6210.4
																tRt11.20_919_Del-3-cis-cou-§_1		7.87762e-11	5.10119e-11	8.10604e-11	7.83301e-11	7.93881e-11	8.14328e-11	7.60458e-11	7.94046e-11	7.90848e-11	7.54105e-11	7.67512e-11	7.52224e-11	7.52783e-11	7.57324e-11	7.98238e-11	7.47639e-11	7.68476e-11	7.87193e-11	3.20681e+07	663630	5.63078e+06	1.35295e+06	178646	10214.9	8.12822e-11	8.24966e-11	8.20726e-11	7.93161e-11	7.91825e-11	8.06504e-11	8.12121e-11	7.78394e-11
																tRt11.54_949_Del-3-feruRut-§_2		7.87762e-11	5.10119e-11	8.10604e-11	7.83301e-11	7.93881e-11	8.14328e-11	7.60458e-11	7.94046e-11	7.90848e-11	7.54105e-11	7.67512e-11	7.52224e-11	7.52783e-11	7.57324e-11	7.98238e-11	7.47639e-11	7.68476e-11	7.87193e-11	482509	8379.44	252352	78108.9	40896.2	12447.8	8.12822e-11	8.24966e-11	8.20726e-11	7.93161e-11	7.91825e-11	8.06504e-11	8.12121e-11	7.78394e-11
																tRt12.10__933_Pet_3_couRut_檭_3		0	0	0	0	0	0	0	0	0	0	0	3.54802e-16	2.49392e-12	0	2.13416e-13	0	2.62409e-12	0	5.27825e-11	0	0	0	0	8.92217e-12	0	0	0	0	1.99269e-11	0	0	2.49914e-11
																tRt9.28_757_peppflv		106385	1702.23	13323.3	0	9691.24	5394.09	12563.3	0	6231.34	0	2.01939e-11	0	5388.87	0	38432.3	0	14075.8	2989.45	201811	5415.92	51980.3	0	79447.4	0	29803.4	0	19355.4	0	7593.88	0	420556	132534
																tRt9.75_771_flvQ		1.68517e-11	0	5995.68	0	133178	70944.4	2061.96	0	12873.1	0	49779.8	0	0	7.93826e-13	1.31817e-11	0	10525.2	11183.5	0	0	0	0	0	0	0	0	0	0	394852	5969.03	0	4523
																tRt9.86_609_flv		1.52248e+06	33168.2	216368	2681.21	1.14958e+06	665748	384841	3117.56	179298	4384.13	1.38473e+06	11966.5	198075	4641.31	486163	5575.94	550571	436829	0	0	0	0	5.47816e-11	0	1.4692e+06	19299.7	447696	3136.7	1.30508e+06	11361.2	958847	551547
																tRt10.08_609_peppflv		1.65623e+06	33168.2	211870	2570.63	1.14932e+06	665709	384891	3135.23	179298	4842.02	1.36882e+06	12063.1	201897	4290.86	486355	5575.94	550357	417807	0	0	0	0	1.71513e-11	0	1.50107e+06	19309.8	416215	3150.4	1.30454e+06	11214.4	959137	515070
																tRt10.42_593_peppflvU		701715	76746.6	169592	32596.3	149041	101994	172315	33160.2	136469	6127.13	121979	16114.6	184573	39615	124418	21261.4	94150.2	78672.7	436683	131976	291155	64802.4	282197	34005.3	834464	190583	248698	39366	125462	23096.3	333523	143047
																tRt12.84_741_peppflvK		0	0	0	0	25532.6	11991.3	1.97551e+06	22778.9	1.64275e+06	6581.9	826368	12174	0	0	0	0	6.78187e-13	8.37653e-13	0	0	0	0	0	0	3.04617e+06	75939.7	1.12097e+06	8629.29	727377	8599.19	2.56028e+06	1.05342e+06
																tRt13.18_579_peppflvK		8.22699e+06	273407	2.14785e+06	43199.5	1.99565e+06	863164	3.90987e+06	70929.5	1.76238e+06	19651.9	1.14278e+06	41867.7	3.62476e+06	63802.8	3.49032e+06	46418.9	1.07301e+06	1.1876e+06	4.26663e+06	165989	1.49193e+06	23144.5	1.66192e+06	32621.9	7.75595e+06	372227	2.88826e+06	29814.1	848549	10842	4.64679e+06	2.06672e+06
																tRt13.22_449_K3G		68529.1	210.575	24684.2	0	64907.6	37780.5	23617.4	0	29714	0	54677.4	0	26090.3	957.813	50304.4	1995.05	79097.6	67969.1	0	0	0	0	22658	0	73276.1	0	14223.2	0	54145.4	0	47285.3	31545.7
																tRt14.66_621_peppflvK		8.82185e+06	168180	1.80906e+06	24869.2	2.04089e+06	716754	2.84936e+06	19921.1	1.55829e+06	8755.57	642082	27130.6	2.82764e+06	21257.7	2.82701e+06	26779.6	794302	732223	3.60088e+06	111762	1.07568e+06	12469.6	952308	18802.4	1.04738e+07	215912	4.80151e+06	29889.8	1.2128e+06	11593.2	8.32616e+06	3.61743e+06
																tRt12.99_597_Phi35diGlc		228075	23165	57922.9	10740.2	231349	137665	53742.9	7081.21	87290	3666.04	196276	6486.69	82829.8	9538.3	142880	12861.6	212880	148677	64904.4	11925.2	98332.1	24644.8	348099	17501.9	295686	25011.8	154223	11025.8	374282	20775.8	264547	99964.2
																tRt14.74_433_Narinchalc_hex_I		35830.5	4712.34	59931.2	0	311136	167431	15050	0	40097.3	4374.32	167213	0	21545.6	2046.55	92437.6	0	496795	412819	4452.69	0	14654.2	1179.76	176890	0	34290.7	0	10361.4	0	267561	3084.34	12644.9	3259.13
																tRt16.03_433_Narichal_hex_II		168801	21365.3	38699.3	3145.01	279502	159538	33373.5	5349.3	38839.6	2332.01	95764.6	654.915	32068.9	831.137	127455	6772.68	246928	264729	27171.8	8926.28	187494	25292.4	238764	9343.18	160207	3990.06	113154	5528.38	372699	4550.54	154827	56363.7
																tRt20.10_271_Narichal		27129.2	2636.43	70124.2	0	298906	100204	16169.6	2638.82	97735.8	2824.84	76558.3	3375.96	67025.4	1539.57	89768.5	3350.63	101056	101042	2523.03	0	11107.3	837.994	318421	8416.66	16316.9	265.085	8596.24	256.39	135084	3211.05	28085.3	9240.49
																Filename		20200127_Carla_025	20200127_Carla_028	20200127_Carla_031	20200127_Carla_034	20200127_Carla_037	20200127_Carla_040	20200127_Carla_043	20200127_Carla_046	20200127_Carla_049	20200127_Carla_052	20200127_Carla_055	20200127_Carla_058	20200127_Carla_061	20200127_Carla_064	20200127_Carla_067	20200127_Carla_070	20200127_Carla_073	20200127_Carla_076	20200127_Carla_079	20200127_Carla_082	20200127_Carla_091	20200127_Carla_094	20200127_Carla_097	20200127_Carla_100	20200127_Carla_103	20200127_Carla_106	20200127_Carla_109	20200127_Carla_112	20200127_Carla_115	20200127_Carla_118	20200127_Carla_121	20200127_Carla_124
																		25	28	31	34	37	40	43	46	49	52	55	58	61	64	67	70	73	76	79	82	91	94	97	100	103	106	109	112	115	118	121	124
																		35	38	41	44	47	50	53	56	59	62	65	68	71	74	77	80	83	86	89	92	101	104	107	110	113	116	119	122	125	128	131	134
																		Green pepper (Jardin)	Green pepper (Jardin)	Green pepper (Jardin)	Green pepper (Jardin)	Green pepper (Jardin)	Green pepper (Jardin)	Yellow paprika pepper	Yellow paprika pepper	Yellow paprika pepper	Yellow paprika pepper	Yellow paprika pepper	Yellow paprika pepper	Green paprika pepper	Green paprika pepper	Green paprika pepper	Green paprika pepper	Green paprika pepper	Green paprika pepper	Purple pepper	Purple pepper	Purple pepper	Purple pepper	Purple pepper	Purple pepper	Red paprika pepper	Red paprika pepper	Red paprika pepper	Red paprika pepper	Red paprika pepper	Red paprika pepper	Jalapeno pepper	Jalapeno pepper
																		Immature	Immature	Green mature	Green mature	Red mature	Red mature	Immature	Immature	Green mature	Green mature	Yellow mature	Yellow mature	Immature	Immature	Green mature	Green mature	Red mature	Red mature	Immature	Immature	Purple mature	Purple mature	Red mature	Red mature	Immature	Immature	Green mature	Green mature	Red mature	Red mature	Immature	Immature
																		Peel	Pericarp	Peel	Pericarp	Peel	Pericarp	Peel	Pericarp	Peel	Pericarp	Peel	Pericarp	Peel	Pericarp	Peel	Pericarp	Peel	Pericarp	Peel	Pericarp	Peel	Pericarp	Peel	Pericarp	Peel	Pericarp	Peel	Pericarp	Peel	Pericarp	Peel	Pericarp
																		AVE	AVE	AVE	AVE	AVE	AVE	AVE	AVE	AVE	AVE	AVE	AVE	AVE	AVE	AVE	AVE	AVE	AVE	AVE	AVE	AVE	AVE	AVE	AVE	AVE	AVE	AVE	AVE	AVE	AVE	AVE	AVE
																tRt8.08_353_3CGA		1575.7	0	0	0	2.10326e-13	259.389	416.652	1.62953e-12	0	0	809.165	0	0	0	628.47	0	1077.85	311.517	1234.36	584.362	0	360.892	5257.9	227.579	2907.88	0	1559.64	0	1824.61	0	1689.95	829.829
																tRt10.74_353_4CGA		9760.74	0	3.34256e-12	0	2608.2	1027.28	12715.9	2.17632e-12	8.58366e-13	0	7659.95	0	0	0	9406.58	71.8639	3126.74	3650.77	125679	3235.62	6547.35	418.863	66571.1	1314.86	90765.3	1794.29	16471.6	0	15025.9	0	13413.9	3943.29
																tRt9.84_353_5CGA		118744	4.24986e-13	10770.6	0	21307.8	10949.4	105828	0	0	0	67172.6	0	18833.6	0	98205	512.807	34063.4	47481.2	660456	21867.4	40949.3	15117	340983	7739.78	592438	6617.1	119066	0	125750	0	67941.1	20089.2
																tRt14.36_515_DiCGA_I		128636	27501.5	86896	15444.1	72836.1	64964.6	133778	9455.16	90331.4	2759.19	93780.1	6945.31	92494.4	17331.8	135575	8866.7	86842.3	45773.1	3292.38	4559.99	47555.2	72701.9	186611	33496.1	151038	22517	169162	10514	87017	2565.71	130961	144414
																tRt14.75_515_DiCGA_II		72865.3	4594.11	40214	5327.35	62618	42494.6	48091	8428.2	47956.3	2061.78	40760.3	5287.9	25141.2	4026.09	30585.9	4868.4	27748.3	43697.8	361045	207284	153901	61649.3	177892	38504.4	99202.7	21964.4	36244.3	3045.15	37381.5	3140.95	206166	134456
																tRt14.96_515_DiCGA_III		14904.8	10420	71635.1	39638.1	59673.8	61498.2	650.02	0	0	0	5267.86	7849.36	55897.8	49592	17606.5	17751.1	37204.4	76147.9	1746.71	1924.9	88508.3	119649	193401	86899.8	7004.94	0	0	0	0	0	0	0
																tRt8.85_325_cou_hex_I		0	0	17668.4	5810.17	7104.72	5033.62	3364.41	219.988	10673.2	802.157	3373.87	215.525	32811.4	6919.99	39926.7	10219.3	2134.12	5237.97	3417.21	3671.79	11516.1	20870.7	16501	2211.3	1732.43	485.501	3302.48	215.021	4165.38	886.161	459.764	601.838
																tRt9.45_325_cou_hex_II		301747	5363.14	207293	11271.8	156678	91007.1	152888	1861.01	352100	4893.79	218314	4047.11	144358	6584.05	159924	3382.87	107672	111399	184512	8333.05	315390	16458.4	191319	23806.4	141835	2364.91	220441	1798.89	211116	2566.85	141541	25019.6
																tRt10.16_325_cou_hex_III		1491.5	0	3943.06	0	2161.56	2814.81	1314.55	0	7937.21	0	1162.9	1.62326e-12	14692.6	2124.65	11621	1392.33	7155.57	10306.7	2324.94	410.198	5704.38	2602.96	821.385	0	0	0	0	0	3484.92	0	0	0
																tRt8.06_341_caff_hex_I		51885.1	18524.9	47716.8	9945.7	17251.3	18597.8	16053.3	4047.92	49307.5	3670.35	6532.12	1591.1	54524.6	7854.85	28108.8	12269.6	5018.13	11885.9	4668.93	1706.02	13591.2	79701.2	51448.7	7798.95	284527	122933	103055	35497	26083.1	5948.43	11270.8	15030.3
																tRt8.68_341_caff_hex_II		3638.52	879.887	10160.3	1775.71	4342.97	2587.14	692.627	0	5289.58	119.83	1232.13	0	5426.81	303.942	2780.54	0	0	0	379.686	756.481	7546.23	7989.27	21370.5	2513.1	5490.58	3437.02	6171.88	2600	4059.29	1939.9	2191.25	2103.03
																tRt9.26_341_caff_hex_III		380713	8939.31	233530	9636.44	123746	63683.8	172159	2382.12	268250	4645.39	93345.1	3885.05	113052	3940.76	111362	2602.17	50738.1	96197	105483	5184.8	605155	40310.6	236937	21310.6	205752	5853.54	252067	1682.11	165517	3808.75	40794.5	10552.9
																tRt10.16_355_Feru_hex_I		13141.2	175.093	17671	3098.64	10827.8	7422.84	7337.23	80.3488	35328.3	1146.99	13543.7	3713.87	14731.7	2173.96	10351	1658.11	9663.73	13417.1	2607.42	284.824	26832.9	5379.41	21884.7	5034.53	3803.56	1016.35	5438.69	289.794	5482.49	1303.53	989.229	1436.51
																tRt10.33_355_Feru_hex_II		4625.51	5721.45	57182.1	66521.9	135445	175728	9392.4	1596.67	44714.9	34698.2	32785.2	63292.6	48660.5	48025	21753.6	32676.1	30363.2	61555	883.935	0	50847.2	168155	118172	52464.5	142154	100135	12200.5	31223.3	119437	105636	3014.23	4179.41
																tRt8.51_903_QGRAR		0	0	0	0	0	0	0	0	0	4.89517e-12	0	0	0	0	0	5.08199e-12	0	0	3.21741e-12	2.59522e-12	0	5.7815e-13	0	0	0	0	1.73789e-12	0	0	0	0	0
																tRt9.07_771_QGRR		8.546e-12	3.7637e-13	5.2772e-12	4.83118e-12	2.64453e-10	4.18029e-11	4.30882e-12	0	6.50745	1.11965e-12	5.58603e-11	1.22267e-12	1.62494e-12	4.85739e-14	3.33843e-12	0	1.73566e-12	3.42931e-12	52222.8	1153.82	29463.2	584.137	50423.8	0	0	1.08779e-12	1.08269e-13	0	10801.3	0	4290.87	1469.48
																tRt11.87_741_QGRA		70566	720.229	19758.6	0	14972.5	7449.47	0	0	3.07433e-12	0	0	0	20796.1	0	16050.2	0	9.56244e-12	5938.38	35000	1693.26	6211.71	0	14954.6	0	22287.9	576.99	4290.8	678.88	8713.57	0	17480.8	1832.35
																tRt12.67_725_KGRA		0	0	0	1.74678e-11	0	0	0	0	0	4.10549e-13	0	0	0	0	5.54568e-12	1.49843e-13	0	4.18647e-13	0	5.58089e-15	0	0	0	0	0	4.37561e-12	0	0	0	0	0	4.95929e-14
																tRt12.79_609_Rutin		802376	13315.5	132766	1499.34	205764	94701	132160	12327	78888.4	8246.39	141438	3384.53	57372	1721.28	153059	2886.51	169452	108558	6.15968e+06	171889	1.72531e+06	30243.5	369761	11203.1	260659	8170.3	54862.2	0	82450	0	921434	330068
																tRt13.79_593_KGR		12665.1	55217.8	3487.77	9050.56	21926.2	16205	290.431	8.3443e-13	4.02447e-11	0	15531.5	1.65622e-12	0	4138.16	1758.15	5277.48	32746.6	16643.9	1.84829e+06	153694	675533	45691.8	731362	16842.6	3033.85	1536.27	0	0	3494.25	0	775.396	1505.93
																tRt13.44_463_Q3G		1.29759e+06	13029.8	142550	0	150760	74233.2	307154	1301.1	156162	3479.53	198149	6438.16	213531	6.17588e-12	771824	10139.9	312333	152845	184547	0	10623.5	1572.22	27361.6	0	567637	6031.31	365021	0	276106	4.07209e-13	1.27588e+06	510907
																tRt14.65_447_Q3Rha		1.31441e+07	501933	2.85828e+06	71231	1.88654e+06	742218	6.46602e+06	148231	3.50345e+06	52472.3	3.43543e+06	95212.5	3.3785e+06	92488.2	6.3287e+06	146613	2.24843e+06	1.86377e+06	16161	7243.28	3653.05	3148.59	12503	4221.12	1.22896e+07	402261	7.79916e+06	138329	2.00907e+06	44269	1.35047e+07	7.00879e+06
																tRt15.93_431_K3Rha		144335	206269	24072.7	22013.5	0	4138.09	45824.9	47084.7	27875	0	1801.08	0	22816	16428.3	47927.1	20741.7	5850.85	7904.09	0	0	0	0	0	0	71385.3	24617	73722.5	10845.8	4944.32	0	17327.1	6210.4
																tRt11.20_919_Del-3-cis-cou-§_1		7.87762e-11	5.10119e-11	8.10604e-11	7.83301e-11	7.93881e-11	8.14328e-11	7.60458e-11	7.94046e-11	7.90848e-11	7.54105e-11	7.67512e-11	7.52224e-11	7.52783e-11	7.57324e-11	7.98238e-11	7.47639e-11	7.68476e-11	7.87193e-11	3.20681e+07	663630	5.63078e+06	1.35295e+06	178646	10214.9	8.12822e-11	8.24966e-11	8.20726e-11	7.93161e-11	7.91825e-11	8.06504e-11	8.12121e-11	7.78394e-11
																tRt11.54_949_Del-3-feruRut-§_2		7.87762e-11	5.10119e-11	8.10604e-11	7.83301e-11	7.93881e-11	8.14328e-11	7.60458e-11	7.94046e-11	7.90848e-11	7.54105e-11	7.67512e-11	7.52224e-11	7.52783e-11	7.57324e-11	7.98238e-11	7.47639e-11	7.68476e-11	7.87193e-11	482509	8379.44	252352	78108.9	40896.2	12447.8	8.12822e-11	8.24966e-11	8.20726e-11	7.93161e-11	7.91825e-11	8.06504e-11	8.12121e-11	7.78394e-11
																tRt12.10__933_Pet_3_couRut_檭_3		0	0	0	0	0	0	0	0	0	0	0	3.54802e-16	2.49392e-12	0	2.13416e-13	0	2.62409e-12	0	5.27825e-11	0	0	0	0	8.92217e-12	0	0	0	0	1.99269e-11	0	0	2.49914e-11
																tRt9.28_757_peppflv		106385	1702.23	13323.3	0	9691.24	5394.09	12563.3	0	6231.34	0	2.01939e-11	0	5388.87	0	38432.3	0	14075.8	2989.45	201811	5415.92	51980.3	0	79447.4	0	29803.4	0	19355.4	0	7593.88	0	420556	132534
																tRt9.75_771_flvQ		1.68517e-11	0	5995.68	0	133178	70944.4	2061.96	0	12873.1	0	49779.8	0	0	7.93826e-13	1.31817e-11	0	10525.2	11183.5	0	0	0	0	0	0	0	0	0	0	394852	5969.03	0	4523
																tRt9.86_609_flv		1.52248e+06	33168.2	216368	2681.21	1.14958e+06	665748	384841	3117.56	179298	4384.13	1.38473e+06	11966.5	198075	4641.31	486163	5575.94	550571	436829	0	0	0	0	5.47816e-11	0	1.4692e+06	19299.7	447696	3136.7	1.30508e+06	11361.2	958847	551547
																tRt10.08_609_peppflv		1.65623e+06	33168.2	211870	2570.63	1.14932e+06	665709	384891	3135.23	179298	4842.02	1.36882e+06	12063.1	201897	4290.86	486355	5575.94	550357	417807	0	0	0	0	1.71513e-11	0	1.50107e+06	19309.8	416215	3150.4	1.30454e+06	11214.4	959137	515070
																tRt10.42_593_peppflvU		701715	76746.6	169592	32596.3	149041	101994	172315	33160.2	136469	6127.13	121979	16114.6	184573	39615	124418	21261.4	94150.2	78672.7	436683	131976	291155	64802.4	282197	34005.3	834464	190583	248698	39366	125462	23096.3	333523	143047
																tRt12.84_741_peppflvK		0	0	0	0	25532.6	11991.3	1.97551e+06	22778.9	1.64275e+06	6581.9	826368	12174	0	0	0	0	6.78187e-13	8.37653e-13	0	0	0	0	0	0	3.04617e+06	75939.7	1.12097e+06	8629.29	727377	8599.19	2.56028e+06	1.05342e+06
																tRt13.18_579_peppflvK		8.22699e+06	273407	2.14785e+06	43199.5	1.99565e+06	863164	3.90987e+06	70929.5	1.76238e+06	19651.9	1.14278e+06	41867.7	3.62476e+06	63802.8	3.49032e+06	46418.9	1.07301e+06	1.1876e+06	4.26663e+06	165989	1.49193e+06	23144.5	1.66192e+06	32621.9	7.75595e+06	372227	2.88826e+06	29814.1	848549	10842	4.64679e+06	2.06672e+06
																tRt13.22_449_K3G		68529.1	210.575	24684.2	0	64907.6	37780.5	23617.4	0	29714	0	54677.4	0	26090.3	957.813	50304.4	1995.05	79097.6	67969.1	0	0	0	0	22658	0	73276.1	0	14223.2	0	54145.4	0	47285.3	31545.7
																tRt14.66_621_peppflvK		8.82185e+06	168180	1.80906e+06	24869.2	2.04089e+06	716754	2.84936e+06	19921.1	1.55829e+06	8755.57	642082	27130.6	2.82764e+06	21257.7	2.82701e+06	26779.6	794302	732223	3.60088e+06	111762	1.07568e+06	12469.6	952308	18802.4	1.04738e+07	215912	4.80151e+06	29889.8	1.2128e+06	11593.2	8.32616e+06	3.61743e+06
																tRt12.99_597_Phi35diGlc		228075	23165	57922.9	10740.2	231349	137665	53742.9	7081.21	87290	3666.04	196276	6486.69	82829.8	9538.3	142880	12861.6	212880	148677	64904.4	11925.2	98332.1	24644.8	348099	17501.9	295686	25011.8	154223	11025.8	374282	20775.8	264547	99964.2
																tRt14.74_433_Narinchalc_hex_I		35830.5	4712.34	59931.2	0	311136	167431	15050	0	40097.3	4374.32	167213	0	21545.6	2046.55	92437.6	0	496795	412819	4452.69	0	14654.2	1179.76	176890	0	34290.7	0	10361.4	0	267561	3084.34	12644.9	3259.13
																tRt16.03_433_Narichal_hex_II		168801	21365.3	38699.3	3145.01	279502	159538	33373.5	5349.3	38839.6	2332.01	95764.6	654.915	32068.9	831.137	127455	6772.68	246928	264729	27171.8	8926.28	187494	25292.4	238764	9343.18	160207	3990.06	113154	5528.38	372699	4550.54	154827	56363.7
																tRt20.10_271_Narichal		27129.2	2636.43	70124.2	0	298906	100204	16169.6	2638.82	97735.8	2824.84	76558.3	3375.96	67025.4	1539.57	89768.5	3350.63	101056	101042	2523.03	0	11107.3	837.994	318421	8416.66	16316.9	265.085	8596.24	256.39	135084	3211.05	28085.3	9240.49
																Filename		20200127_Carla_025	20200127_Carla_028	20200127_Carla_031	20200127_Carla_034	20200127_Carla_037	20200127_Carla_040	20200127_Carla_043	20200127_Carla_046	20200127_Carla_049	20200127_Carla_052	20200127_Carla_055	20200127_Carla_058	20200127_Carla_061	20200127_Carla_064	20200127_Carla_067	20200127_Carla_070	20200127_Carla_073	20200127_Carla_076	20200127_Carla_079	20200127_Carla_082	20200127_Carla_091	20200127_Carla_094	20200127_Carla_097	20200127_Carla_100	20200127_Carla_103	20200127_Carla_106	20200127_Carla_109	20200127_Carla_112	20200127_Carla_115	20200127_Carla_118	20200127_Carla_121	20200127_Carla_124
																		25	28	31	34	37	40	43	46	49	52	55	58	61	64	67	70	73	76	79	82	91	94	97	100	103	106	109	112	115	118	121	124
																		35	38	41	44	47	50	53	56	59	62	65	68	71	74	77	80	83	86	89	92	101	104	107	110	113	116	119	122	125	128	131	134
																		Green pepper (Jardin)	Green pepper (Jardin)	Green pepper (Jardin)	Green pepper (Jardin)	Green pepper (Jardin)	Green pepper (Jardin)	Yellow paprika pepper	Yellow paprika pepper	Yellow paprika pepper	Yellow paprika pepper	Yellow paprika pepper	Yellow paprika pepper	Green paprika pepper	Green paprika pepper	Green paprika pepper	Green paprika pepper	Green paprika pepper	Green paprika pepper	Purple pepper	Purple pepper	Purple pepper	Purple pepper	Purple pepper	Purple pepper	Red paprika pepper	Red paprika pepper	Red paprika pepper	Red paprika pepper	Red paprika pepper	Red paprika pepper	Jalapeno pepper	Jalapeno pepper
																		Immature	Immature	Green mature	Green mature	Red mature	Red mature	Immature	Immature	Green mature	Green mature	Yellow mature	Yellow mature	Immature	Immature	Green mature	Green mature	Red mature	Red mature	Immature	Immature	Purple mature	Purple mature	Red mature	Red mature	Immature	Immature	Green mature	Green mature	Red mature	Red mature	Immature	Immature
																		Peel	Pericarp	Peel	Pericarp	Peel	Pericarp	Peel	Pericarp	Peel	Pericarp	Peel	Pericarp	Peel	Pericarp	Peel	Pericarp	Peel	Pericarp	Peel	Pericarp	Peel	Pericarp	Peel	Pericarp	Peel	Pericarp	Peel	Pericarp	Peel	Pericarp	Peel	Pericarp
																		AVE	AVE	AVE	AVE	AVE	AVE	AVE	AVE	AVE	AVE	AVE	AVE	AVE	AVE	AVE	AVE	AVE	AVE	AVE	AVE	AVE	AVE	AVE	AVE	AVE	AVE	AVE	AVE	AVE	AVE	AVE	AVE
																tRt8.08_353_3CGA		1575.7	0	0	0	2.10326e-13	259.389	416.652	1.62953e-12	0	0	809.165	0	0	0	628.47	0	1077.85	311.517	1234.36	584.362	0	360.892	5257.9	227.579	2907.88	0	1559.64	0	1824.61	0	1689.95	829.829
																tRt10.74_353_4CGA		9760.74	0	3.34256e-12	0	2608.2	1027.28	12715.9	2.17632e-12	8.58366e-13	0	7659.95	0	0	0	9406.58	71.8639	3126.74	3650.77	125679	3235.62	6547.35	418.863	66571.1	1314.86	90765.3	1794.29	16471.6	0	15025.9	0	13413.9	3943.29
																tRt9.84_353_5CGA		118744	4.24986e-13	10770.6	0	21307.8	10949.4	105828	0	0	0	67172.6	0	18833.6	0	98205	512.807	34063.4	47481.2	660456	21867.4	40949.3	15117	340983	7739.78	592438	6617.1	119066	0	125750	0	67941.1	20089.2
																tRt14.36_515_DiCGA_I		128636	27501.5	86896	15444.1	72836.1	64964.6	133778	9455.16	90331.4	2759.19	93780.1	6945.31	92494.4	17331.8	135575	8866.7	86842.3	45773.1	3292.38	4559.99	47555.2	72701.9	186611	33496.1	151038	22517	169162	10514	87017	2565.71	130961	144414
																tRt14.75_515_DiCGA_II		72865.3	4594.11	40214	5327.35	62618	42494.6	48091	8428.2	47956.3	2061.78	40760.3	5287.9	25141.2	4026.09	30585.9	4868.4	27748.3	43697.8	361045	207284	153901	61649.3	177892	38504.4	99202.7	21964.4	36244.3	3045.15	37381.5	3140.95	206166	134456
																tRt14.96_515_DiCGA_III		14904.8	10420	71635.1	39638.1	59673.8	61498.2	650.02	0	0	0	5267.86	7849.36	55897.8	49592	17606.5	17751.1	37204.4	76147.9	1746.71	1924.9	88508.3	119649	193401	86899.8	7004.94	0	0	0	0	0	0	0
																tRt8.85_325_cou_hex_I		0	0	17668.4	5810.17	7104.72	5033.62	3364.41	219.988	10673.2	802.157	3373.87	215.525	32811.4	6919.99	39926.7	10219.3	2134.12	5237.97	3417.21	3671.79	11516.1	20870.7	16501	2211.3	1732.43	485.501	3302.48	215.021	4165.38	886.161	459.764	601.838
																tRt9.45_325_cou_hex_II		301747	5363.14	207293	11271.8	156678	91007.1	152888	1861.01	352100	4893.79	218314	4047.11	144358	6584.05	159924	3382.87	107672	111399	184512	8333.05	315390	16458.4	191319	23806.4	141835	2364.91	220441	1798.89	211116	2566.85	141541	25019.6
																tRt10.16_325_cou_hex_III		1491.5	0	3943.06	0	2161.56	2814.81	1314.55	0	7937.21	0	1162.9	1.62326e-12	14692.6	2124.65	11621	1392.33	7155.57	10306.7	2324.94	410.198	5704.38	2602.96	821.385	0	0	0	0	0	3484.92	0	0	0
																tRt8.06_341_caff_hex_I		51885.1	18524.9	47716.8	9945.7	17251.3	18597.8	16053.3	4047.92	49307.5	3670.35	6532.12	1591.1	54524.6	7854.85	28108.8	12269.6	5018.13	11885.9	4668.93	1706.02	13591.2	79701.2	51448.7	7798.95	284527	122933	103055	35497	26083.1	5948.43	11270.8	15030.3
																tRt8.68_341_caff_hex_II		3638.52	879.887	10160.3	1775.71	4342.97	2587.14	692.627	0	5289.58	119.83	1232.13	0	5426.81	303.942	2780.54	0	0	0	379.686	756.481	7546.23	7989.27	21370.5	2513.1	5490.58	3437.02	6171.88	2600	4059.29	1939.9	2191.25	2103.03
																tRt9.26_341_caff_hex_III		380713	8939.31	233530	9636.44	123746	63683.8	172159	2382.12	268250	4645.39	93345.1	3885.05	113052	3940.76	111362	2602.17	50738.1	96197	105483	5184.8	605155	40310.6	236937	21310.6	205752	5853.54	252067	1682.11	165517	3808.75	40794.5	10552.9
																tRt10.16_355_Feru_hex_I		13141.2	175.093	17671	3098.64	10827.8	7422.84	7337.23	80.3488	35328.3	1146.99	13543.7	3713.87	14731.7	2173.96	10351	1658.11	9663.73	13417.1	2607.42	284.824	26832.9	5379.41	21884.7	5034.53	3803.56	1016.35	5438.69	289.794	5482.49	1303.53	989.229	1436.51
																tRt10.33_355_Feru_hex_II		4625.51	5721.45	57182.1	66521.9	135445	175728	9392.4	1596.67	44714.9	34698.2	32785.2	63292.6	48660.5	48025	21753.6	32676.1	30363.2	61555	883.935	0	50847.2	168155	118172	52464.5	142154	100135	12200.5	31223.3	119437	105636	3014.23	4179.41
																tRt8.51_903_QGRAR		0	0	0	0	0	0	0	0	0	4.89517e-12	0	0	0	0	0	5.08199e-12	0	0	3.21741e-12	2.59522e-12	0	5.7815e-13	0	0	0	0	1.73789e-12	0	0	0	0	0
																tRt9.07_771_QGRR		8.546e-12	3.7637e-13	5.2772e-12	4.83118e-12	2.64453e-10	4.18029e-11	4.30882e-12	0	6.50745	1.11965e-12	5.58603e-11	1.22267e-12	1.62494e-12	4.85739e-14	3.33843e-12	0	1.73566e-12	3.42931e-12	52222.8	1153.82	29463.2	584.137	50423.8	0	0	1.08779e-12	1.08269e-13	0	10801.3	0	4290.87	1469.48
																tRt11.87_741_QGRA		70566	720.229	19758.6	0	14972.5	7449.47	0	0	3.07433e-12	0	0	0	20796.1	0	16050.2	0	9.56244e-12	5938.38	35000	1693.26	6211.71	0	14954.6	0	22287.9	576.99	4290.8	678.88	8713.57	0	17480.8	1832.35
																tRt12.67_725_KGRA		0	0	0	1.74678e-11	0	0	0	0	0	4.10549e-13	0	0	0	0	5.54568e-12	1.49843e-13	0	4.18647e-13	0	5.58089e-15	0	0	0	0	0	4.37561e-12	0	0	0	0	0	4.95929e-14
																tRt12.79_609_Rutin		802376	13315.5	132766	1499.34	205764	94701	132160	12327	78888.4	8246.39	141438	3384.53	57372	1721.28	153059	2886.51	169452	108558	6.15968e+06	171889	1.72531e+06	30243.5	369761	11203.1	260659	8170.3	54862.2	0	82450	0	921434	330068
																tRt13.79_593_KGR		12665.1	55217.8	3487.77	9050.56	21926.2	16205	290.431	8.3443e-13	4.02447e-11	0	15531.5	1.65622e-12	0	4138.16	1758.15	5277.48	32746.6	16643.9	1.84829e+06	153694	675533	45691.8	731362	16842.6	3033.85	1536.27	0	0	3494.25	0	775.396	1505.93
																tRt13.44_463_Q3G		1.29759e+06	13029.8	142550	0	150760	74233.2	307154	1301.1	156162	3479.53	198149	6438.16	213531	6.17588e-12	771824	10139.9	312333	152845	184547	0	10623.5	1572.22	27361.6	0	567637	6031.31	365021	0	276106	4.07209e-13	1.27588e+06	510907
																tRt14.65_447_Q3Rha		1.31441e+07	501933	2.85828e+06	71231	1.88654e+06	742218	6.46602e+06	148231	3.50345e+06	52472.3	3.43543e+06	95212.5	3.3785e+06	92488.2	6.3287e+06	146613	2.24843e+06	1.86377e+06	16161	7243.28	3653.05	3148.59	12503	4221.12	1.22896e+07	402261	7.79916e+06	138329	2.00907e+06	44269	1.35047e+07	7.00879e+06
																tRt15.93_431_K3Rha		144335	206269	24072.7	22013.5	0	4138.09	45824.9	47084.7	27875	0	1801.08	0	22816	16428.3	47927.1	20741.7	5850.85	7904.09	0	0	0	0	0	0	71385.3	24617	73722.5	10845.8	4944.32	0	17327.1	6210.4
																tRt11.20_919_Del-3-cis-cou-§_1		7.87762e-11	5.10119e-11	8.10604e-11	7.83301e-11	7.93881e-11	8.14328e-11	7.60458e-11	7.94046e-11	7.90848e-11	7.54105e-11	7.67512e-11	7.52224e-11	7.52783e-11	7.57324e-11	7.98238e-11	7.47639e-11	7.68476e-11	7.87193e-11	3.20681e+07	663630	5.63078e+06	1.35295e+06	178646	10214.9	8.12822e-11	8.24966e-11	8.20726e-11	7.93161e-11	7.91825e-11	8.06504e-11	8.12121e-11	7.78394e-11
																tRt11.54_949_Del-3-feruRut-§_2		7.87762e-11	5.10119e-11	8.10604e-11	7.83301e-11	7.93881e-11	8.14328e-11	7.60458e-11	7.94046e-11	7.90848e-11	7.54105e-11	7.67512e-11	7.52224e-11	7.52783e-11	7.57324e-11	7.98238e-11	7.47639e-11	7.68476e-11	7.87193e-11	482509	8379.44	252352	78108.9	40896.2	12447.8	8.12822e-11	8.24966e-11	8.20726e-11	7.93161e-11	7.91825e-11	8.06504e-11	8.12121e-11	7.78394e-11
																tRt12.10__933_Pet_3_couRut_檭_3		0	0	0	0	0	0	0	0	0	0	0	3.54802e-16	2.49392e-12	0	2.13416e-13	0	2.62409e-12	0	5.27825e-11	0	0	0	0	8.92217e-12	0	0	0	0	1.99269e-11	0	0	2.49914e-11
																tRt9.28_757_peppflv		106385	1702.23	13323.3	0	9691.24	5394.09	12563.3	0	6231.34	0	2.01939e-11	0	5388.87	0	38432.3	0	14075.8	2989.45	201811	5415.92	51980.3	0	79447.4	0	29803.4	0	19355.4	0	7593.88	0	420556	132534
																tRt9.75_771_flvQ		1.68517e-11	0	5995.68	0	133178	70944.4	2061.96	0	12873.1	0	49779.8	0	0	7.93826e-13	1.31817e-11	0	10525.2	11183.5	0	0	0	0	0	0	0	0	0	0	394852	5969.03	0	4523
																tRt9.86_609_flv		1.52248e+06	33168.2	216368	2681.21	1.14958e+06	665748	384841	3117.56	179298	4384.13	1.38473e+06	11966.5	198075	4641.31	486163	5575.94	550571	436829	0	0	0	0	5.47816e-11	0	1.4692e+06	19299.7	447696	3136.7	1.30508e+06	11361.2	958847	551547
																tRt10.08_609_peppflv		1.65623e+06	33168.2	211870	2570.63	1.14932e+06	665709	384891	3135.23	179298	4842.02	1.36882e+06	12063.1	201897	4290.86	486355	5575.94	550357	417807	0	0	0	0	1.71513e-11	0	1.50107e+06	19309.8	416215	3150.4	1.30454e+06	11214.4	959137	515070
																tRt10.42_593_peppflvU		701715	76746.6	169592	32596.3	149041	101994	172315	33160.2	136469	6127.13	121979	16114.6	184573	39615	124418	21261.4	94150.2	78672.7	436683	131976	291155	64802.4	282197	34005.3	834464	190583	248698	39366	125462	23096.3	333523	143047
																tRt12.84_741_peppflvK		0	0	0	0	25532.6	11991.3	1.97551e+06	22778.9	1.64275e+06	6581.9	826368	12174	0	0	0	0	6.78187e-13	8.37653e-13	0	0	0	0	0	0	3.04617e+06	75939.7	1.12097e+06	8629.29	727377	8599.19	2.56028e+06	1.05342e+06
																tRt13.18_579_peppflvK		8.22699e+06	273407	2.14785e+06	43199.5	1.99565e+06	863164	3.90987e+06	70929.5	1.76238e+06	19651.9	1.14278e+06	41867.7	3.62476e+06	63802.8	3.49032e+06	46418.9	1.07301e+06	1.1876e+06	4.26663e+06	165989	1.49193e+06	23144.5	1.66192e+06	32621.9	7.75595e+06	372227	2.88826e+06	29814.1	848549	10842	4.64679e+06	2.06672e+06
																tRt13.22_449_K3G		68529.1	210.575	24684.2	0	64907.6	37780.5	23617.4	0	29714	0	54677.4	0	26090.3	957.813	50304.4	1995.05	79097.6	67969.1	0	0	0	0	22658	0	73276.1	0	14223.2	0	54145.4	0	47285.3	31545.7
																tRt14.66_621_peppflvK		8.82185e+06	168180	1.80906e+06	24869.2	2.04089e+06	716754	2.84936e+06	19921.1	1.55829e+06	8755.57	642082	27130.6	2.82764e+06	21257.7	2.82701e+06	26779.6	794302	732223	3.60088e+06	111762	1.07568e+06	12469.6	952308	18802.4	1.04738e+07	215912	4.80151e+06	29889.8	1.2128e+06	11593.2	8.32616e+06	3.61743e+06
																tRt12.99_597_Phi35diGlc		228075	23165	57922.9	10740.2	231349	137665	53742.9	7081.21	87290	3666.04	196276	6486.69	82829.8	9538.3	142880	12861.6	212880	148677	64904.4	11925.2	98332.1	24644.8	348099	17501.9	295686	25011.8	154223	11025.8	374282	20775.8	264547	99964.2
																tRt14.74_433_Narinchalc_hex_I		35830.5	4712.34	59931.2	0	311136	167431	15050	0	40097.3	4374.32	167213	0	21545.6	2046.55	92437.6	0	496795	412819	4452.69	0	14654.2	1179.76	176890	0	34290.7	0	10361.4	0	267561	3084.34	12644.9	3259.13
																tRt16.03_433_Narichal_hex_II		168801	21365.3	38699.3	3145.01	279502	159538	33373.5	5349.3	38839.6	2332.01	95764.6	654.915	32068.9	831.137	127455	6772.68	246928	264729	27171.8	8926.28	187494	25292.4	238764	9343.18	160207	3990.06	113154	5528.38	372699	4550.54	154827	56363.7
																tRt20.10_271_Narichal		27129.2	2636.43	70124.2	0	298906	100204	16169.6	2638.82	97735.8	2824.84	76558.3	3375.96	67025.4	1539.57	89768.5	3350.63	101056	101042	2523.03	0	11107.3	837.994	318421	8416.66	16316.9	265.085	8596.24	256.39	135084	3211.05	28085.3	9240.49
																Filename		20200127_Carla_025	20200127_Carla_028	20200127_Carla_031	20200127_Carla_034	20200127_Carla_037	20200127_Carla_040	20200127_Carla_043	20200127_Carla_046	20200127_Carla_049	20200127_Carla_052	20200127_Carla_055	20200127_Carla_058	20200127_Carla_061	20200127_Carla_064	20200127_Carla_067	20200127_Carla_070	20200127_Carla_073	20200127_Carla_076	20200127_Carla_079	20200127_Carla_082	20200127_Carla_091	20200127_Carla_094	20200127_Carla_097	20200127_Carla_100	20200127_Carla_103	20200127_Carla_106	20200127_Carla_109	20200127_Carla_112	20200127_Carla_115	20200127_Carla_118	20200127_Carla_121	20200127_Carla_124
																		25	28	31	34	37	40	43	46	49	52	55	58	61	64	67	70	73	76	79	82	91	94	97	100	103	106	109	112	115	118	121	124
																		35	38	41	44	47	50	53	56	59	62	65	68	71	74	77	80	83	86	89	92	101	104	107	110	113	116	119	122	125	128	131	134
																		Green pepper (Jardin)	Green pepper (Jardin)	Green pepper (Jardin)	Green pepper (Jardin)	Green pepper (Jardin)	Green pepper (Jardin)	Yellow paprika pepper	Yellow paprika pepper	Yellow paprika pepper	Yellow paprika pepper	Yellow paprika pepper	Yellow paprika pepper	Green paprika pepper	Green paprika pepper	Green paprika pepper	Green paprika pepper	Green paprika pepper	Green paprika pepper	Purple pepper	Purple pepper	Purple pepper	Purple pepper	Purple pepper	Purple pepper	Red paprika pepper	Red paprika pepper	Red paprika pepper	Red paprika pepper	Red paprika pepper	Red paprika pepper	Jalapeno pepper	Jalapeno pepper
																		Immature	Immature	Green mature	Green mature	Red mature	Red mature	Immature	Immature	Green mature	Green mature	Yellow mature	Yellow mature	Immature	Immature	Green mature	Green mature	Red mature	Red mature	Immature	Immature	Purple mature	Purple mature	Red mature	Red mature	Immature	Immature	Green mature	Green mature	Red mature	Red mature	Immature	Immature
																		Peel	Pericarp	Peel	Pericarp	Peel	Pericarp	Peel	Pericarp	Peel	Pericarp	Peel	Pericarp	Peel	Pericarp	Peel	Pericarp	Peel	Pericarp	Peel	Pericarp	Peel	Pericarp	Peel	Pericarp	Peel	Pericarp	Peel	Pericarp	Peel	Pericarp	Peel	Pericarp
																		AVE	AVE	AVE	AVE	AVE	AVE	AVE	AVE	AVE	AVE	AVE	AVE	AVE	AVE	AVE	AVE	AVE	AVE	AVE	AVE	AVE	AVE	AVE	AVE	AVE	AVE	AVE	AVE	AVE	AVE	AVE	AVE
																tRt8.08_353_3CGA		1575.7	0	0	0	2.10326e-13	259.389	416.652	1.62953e-12	0	0	809.165	0	0	0	628.47	0	1077.85	311.517	1234.36	584.362	0	360.892	5257.9	227.579	2907.88	0	1559.64	0	1824.61	0	1689.95	829.829
																tRt10.74_353_4CGA		9760.74	0	3.34256e-12	0	2608.2	1027.28	12715.9	2.17632e-12	8.58366e-13	0	7659.95	0	0	0	9406.58	71.8639	3126.74	3650.77	125679	3235.62	6547.35	418.863	66571.1	1314.86	90765.3	1794.29	16471.6	0	15025.9	0	13413.9	3943.29
																tRt9.84_353_5CGA		118744	4.24986e-13	10770.6	0	21307.8	10949.4	105828	0	0	0	67172.6	0	18833.6	0	98205	512.807	34063.4	47481.2	660456	21867.4	40949.3	15117	340983	7739.78	592438	6617.1	119066	0	125750	0	67941.1	20089.2
																tRt14.36_515_DiCGA_I		128636	27501.5	86896	15444.1	72836.1	64964.6	133778	9455.16	90331.4	2759.19	93780.1	6945.31	92494.4	17331.8	135575	8866.7	86842.3	45773.1	3292.38	4559.99	47555.2	72701.9	186611	33496.1	151038	22517	169162	10514	87017	2565.71	130961	144414
																tRt14.75_515_DiCGA_II		72865.3	4594.11	40214	5327.35	62618	42494.6	48091	8428.2	47956.3	2061.78	40760.3	5287.9	25141.2	4026.09	30585.9	4868.4	27748.3	43697.8	361045	207284	153901	61649.3	177892	38504.4	99202.7	21964.4	36244.3	3045.15	37381.5	3140.95	206166	134456
																tRt14.96_515_DiCGA_III		14904.8	10420	71635.1	39638.1	59673.8	61498.2	650.02	0	0	0	5267.86	7849.36	55897.8	49592	17606.5	17751.1	37204.4	76147.9	1746.71	1924.9	88508.3	119649	193401	86899.8	7004.94	0	0	0	0	0	0	0
																tRt8.85_325_cou_hex_I		0	0	17668.4	5810.17	7104.72	5033.62	3364.41	219.988	10673.2	802.157	3373.87	215.525	32811.4	6919.99	39926.7	10219.3	2134.12	5237.97	3417.21	3671.79	11516.1	20870.7	16501	2211.3	1732.43	485.501	3302.48	215.021	4165.38	886.161	459.764	601.838
																tRt9.45_325_cou_hex_II		301747	5363.14	207293	11271.8	156678	91007.1	152888	1861.01	352100	4893.79	218314	4047.11	144358	6584.05	159924	3382.87	107672	111399	184512	8333.05	315390	16458.4	191319	23806.4	141835	2364.91	220441	1798.89	211116	2566.85	141541	25019.6
																tRt10.16_325_cou_hex_III		1491.5	0	3943.06	0	2161.56	2814.81	1314.55	0	7937.21	0	1162.9	1.62326e-12	14692.6	2124.65	11621	1392.33	7155.57	10306.7	2324.94	410.198	5704.38	2602.96	821.385	0	0	0	0	0	3484.92	0	0	0
																tRt8.06_341_caff_hex_I		51885.1	18524.9	47716.8	9945.7	17251.3	18597.8	16053.3	4047.92	49307.5	3670.35	6532.12	1591.1	54524.6	7854.85	28108.8	12269.6	5018.13	11885.9	4668.93	1706.02	13591.2	79701.2	51448.7	7798.95	284527	122933	103055	35497	26083.1	5948.43	11270.8	15030.3
																tRt8.68_341_caff_hex_II		3638.52	879.887	10160.3	1775.71	4342.97	2587.14	692.627	0	5289.58	119.83	1232.13	0	5426.81	303.942	2780.54	0	0	0	379.686	756.481	7546.23	7989.27	21370.5	2513.1	5490.58	3437.02	6171.88	2600	4059.29	1939.9	2191.25	2103.03
																tRt9.26_341_caff_hex_III		380713	8939.31	233530	9636.44	123746	63683.8	172159	2382.12	268250	4645.39	93345.1	3885.05	113052	3940.76	111362	2602.17	50738.1	96197	105483	5184.8	605155	40310.6	236937	21310.6	205752	5853.54	252067	1682.11	165517	3808.75	40794.5	10552.9
																tRt10.16_355_Feru_hex_I		13141.2	175.093	17671	3098.64	10827.8	7422.84	7337.23	80.3488	35328.3	1146.99	13543.7	3713.87	14731.7	2173.96	10351	1658.11	9663.73	13417.1	2607.42	284.824	26832.9	5379.41	21884.7	5034.53	3803.56	1016.35	5438.69	289.794	5482.49	1303.53	989.229	1436.51
																tRt10.33_355_Feru_hex_II		4625.51	5721.45	57182.1	66521.9	135445	175728	9392.4	1596.67	44714.9	34698.2	32785.2	63292.6	48660.5	48025	21753.6	32676.1	30363.2	61555	883.935	0	50847.2	168155	118172	52464.5	142154	100135	12200.5	31223.3	119437	105636	3014.23	4179.41
																tRt8.51_903_QGRAR		0	0	0	0	0	0	0	0	0	4.89517e-12	0	0	0	0	0	5.08199e-12	0	0	3.21741e-12	2.59522e-12	0	5.7815e-13	0	0	0	0	1.73789e-12	0	0	0	0	0
																tRt9.07_771_QGRR		8.546e-12	3.7637e-13	5.2772e-12	4.83118e-12	2.64453e-10	4.18029e-11	4.30882e-12	0	6.50745	1.11965e-12	5.58603e-11	1.22267e-12	1.62494e-12	4.85739e-14	3.33843e-12	0	1.73566e-12	3.42931e-12	52222.8	1153.82	29463.2	584.137	50423.8	0	0	1.08779e-12	1.08269e-13	0	10801.3	0	4290.87	1469.48
																tRt11.87_741_QGRA		70566	720.229	19758.6	0	14972.5	7449.47	0	0	3.07433e-12	0	0	0	20796.1	0	16050.2	0	9.56244e-12	5938.38	35000	1693.26	6211.71	0	14954.6	0	22287.9	576.99	4290.8	678.88	8713.57	0	17480.8	1832.35
																tRt12.67_725_KGRA		0	0	0	1.74678e-11	0	0	0	0	0	4.10549e-13	0	0	0	0	5.54568e-12	1.49843e-13	0	4.18647e-13	0	5.58089e-15	0	0	0	0	0	4.37561e-12	0	0	0	0	0	4.95929e-14
																tRt12.79_609_Rutin		802376	13315.5	132766	1499.34	205764	94701	132160	12327	78888.4	8246.39	141438	3384.53	57372	1721.28	153059	2886.51	169452	108558	6.15968e+06	171889	1.72531e+06	30243.5	369761	11203.1	260659	8170.3	54862.2	0	82450	0	921434	330068
																tRt13.79_593_KGR		12665.1	55217.8	3487.77	9050.56	21926.2	16205	290.431	8.3443e-13	4.02447e-11	0	15531.5	1.65622e-12	0	4138.16	1758.15	5277.48	32746.6	16643.9	1.84829e+06	153694	675533	45691.8	731362	16842.6	3033.85	1536.27	0	0	3494.25	0	775.396	1505.93
																tRt13.44_463_Q3G		1.29759e+06	13029.8	142550	0	150760	74233.2	307154	1301.1	156162	3479.53	198149	6438.16	213531	6.17588e-12	771824	10139.9	312333	152845	184547	0	10623.5	1572.22	27361.6	0	567637	6031.31	365021	0	276106	4.07209e-13	1.27588e+06	510907
																tRt14.65_447_Q3Rha		1.31441e+07	501933	2.85828e+06	71231	1.88654e+06	742218	6.46602e+06	148231	3.50345e+06	52472.3	3.43543e+06	95212.5	3.3785e+06	92488.2	6.3287e+06	146613	2.24843e+06	1.86377e+06	16161	7243.28	3653.05	3148.59	12503	4221.12	1.22896e+07	402261	7.79916e+06	138329	2.00907e+06	44269	1.35047e+07	7.00879e+06
																tRt15.93_431_K3Rha		144335	206269	24072.7	22013.5	0	4138.09	45824.9	47084.7	27875	0	1801.08	0	22816	16428.3	47927.1	20741.7	5850.85	7904.09	0	0	0	0	0	0	71385.3	24617	73722.5	10845.8	4944.32	0	17327.1	6210.4
																tRt11.20_919_Del-3-cis-cou-§_1		7.87762e-11	5.10119e-11	8.10604e-11	7.83301e-11	7.93881e-11	8.14328e-11	7.60458e-11	7.94046e-11	7.90848e-11	7.54105e-11	7.67512e-11	7.52224e-11	7.52783e-11	7.57324e-11	7.98238e-11	7.47639e-11	7.68476e-11	7.87193e-11	3.20681e+07	663630	5.63078e+06	1.35295e+06	178646	10214.9	8.12822e-11	8.24966e-11	8.20726e-11	7.93161e-11	7.91825e-11	8.06504e-11	8.12121e-11	7.78394e-11
																tRt11.54_949_Del-3-feruRut-§_2		7.87762e-11	5.10119e-11	8.10604e-11	7.83301e-11	7.93881e-11	8.14328e-11	7.60458e-11	7.94046e-11	7.90848e-11	7.54105e-11	7.67512e-11	7.52224e-11	7.52783e-11	7.57324e-11	7.98238e-11	7.47639e-11	7.68476e-11	7.87193e-11	482509	8379.44	252352	78108.9	40896.2	12447.8	8.12822e-11	8.24966e-11	8.20726e-11	7.93161e-11	7.91825e-11	8.06504e-11	8.12121e-11	7.78394e-11
																tRt12.10__933_Pet_3_couRut_檭_3		0	0	0	0	0	0	0	0	0	0	0	3.54802e-16	2.49392e-12	0	2.13416e-13	0	2.62409e-12	0	5.27825e-11	0	0	0	0	8.92217e-12	0	0	0	0	1.99269e-11	0	0	2.49914e-11
																tRt9.28_757_peppflv		106385	1702.23	13323.3	0	9691.24	5394.09	12563.3	0	6231.34	0	2.01939e-11	0	5388.87	0	38432.3	0	14075.8	2989.45	201811	5415.92	51980.3	0	79447.4	0	29803.4	0	19355.4	0	7593.88	0	420556	132534
																tRt9.75_771_flvQ		1.68517e-11	0	5995.68	0	133178	70944.4	2061.96	0	12873.1	0	49779.8	0	0	7.93826e-13	1.31817e-11	0	10525.2	11183.5	0	0	0	0	0	0	0	0	0	0	394852	5969.03	0	4523
																tRt9.86_609_flv		1.52248e+06	33168.2	216368	2681.21	1.14958e+06	665748	384841	3117.56	179298	4384.13	1.38473e+06	11966.5	198075	4641.31	486163	5575.94	550571	436829	0	0	0	0	5.47816e-11	0	1.4692e+06	19299.7	447696	3136.7	1.30508e+06	11361.2	958847	551547
																tRt10.08_609_peppflv		1.65623e+06	33168.2	211870	2570.63	1.14932e+06	665709	384891	3135.23	179298	4842.02	1.36882e+06	12063.1	201897	4290.86	486355	5575.94	550357	417807	0	0	0	0	1.71513e-11	0	1.50107e+06	19309.8	416215	3150.4	1.30454e+06	11214.4	959137	515070
																tRt10.42_593_peppflvU		701715	76746.6	169592	32596.3	149041	101994	172315	33160.2	136469	6127.13	121979	16114.6	184573	39615	124418	21261.4	94150.2	78672.7	436683	131976	291155	64802.4	282197	34005.3	834464	190583	248698	39366	125462	23096.3	333523	143047
																tRt12.84_741_peppflvK		0	0	0	0	25532.6	11991.3	1.97551e+06	22778.9	1.64275e+06	6581.9	826368	12174	0	0	0	0	6.78187e-13	8.37653e-13	0	0	0	0	0	0	3.04617e+06	75939.7	1.12097e+06	8629.29	727377	8599.19	2.56028e+06	1.05342e+06
																tRt13.18_579_peppflvK		8.22699e+06	273407	2.14785e+06	43199.5	1.99565e+06	863164	3.90987e+06	70929.5	1.76238e+06	19651.9	1.14278e+06	41867.7	3.62476e+06	63802.8	3.49032e+06	46418.9	1.07301e+06	1.1876e+06	4.26663e+06	165989	1.49193e+06	23144.5	1.66192e+06	32621.9	7.75595e+06	372227	2.88826e+06	29814.1	848549	10842	4.64679e+06	2.06672e+06
																tRt13.22_449_K3G		68529.1	210.575	24684.2	0	64907.6	37780.5	23617.4	0	29714	0	54677.4	0	26090.3	957.813	50304.4	1995.05	79097.6	67969.1	0	0	0	0	22658	0	73276.1	0	14223.2	0	54145.4	0	47285.3	31545.7
																tRt14.66_621_peppflvK		8.82185e+06	168180	1.80906e+06	24869.2	2.04089e+06	716754	2.84936e+06	19921.1	1.55829e+06	8755.57	642082	27130.6	2.82764e+06	21257.7	2.82701e+06	26779.6	794302	732223	3.60088e+06	111762	1.07568e+06	12469.6	952308	18802.4	1.04738e+07	215912	4.80151e+06	29889.8	1.2128e+06	11593.2	8.32616e+06	3.61743e+06
																tRt12.99_597_Phi35diGlc		228075	23165	57922.9	10740.2	231349	137665	53742.9	7081.21	87290	3666.04	196276	6486.69	82829.8	9538.3	142880	12861.6	212880	148677	64904.4	11925.2	98332.1	24644.8	348099	17501.9	295686	25011.8	154223	11025.8	374282	20775.8	264547	99964.2
																tRt14.74_433_Narinchalc_hex_I		35830.5	4712.34	59931.2	0	311136	167431	15050	0	40097.3	4374.32	167213	0	21545.6	2046.55	92437.6	0	496795	412819	4452.69	0	14654.2	1179.76	176890	0	34290.7	0	10361.4	0	267561	3084.34	12644.9	3259.13
																tRt16.03_433_Narichal_hex_II		168801	21365.3	38699.3	3145.01	279502	159538	33373.5	5349.3	38839.6	2332.01	95764.6	654.915	32068.9	831.137	127455	6772.68	246928	264729	27171.8	8926.28	187494	25292.4	238764	9343.18	160207	3990.06	113154	5528.38	372699	4550.54	154827	56363.7
																tRt20.10_271_Narichal		27129.2	2636.43	70124.2	0	298906	100204	16169.6	2638.82	97735.8	2824.84	76558.3	3375.96	67025.4	1539.57	89768.5	3350.63	101056	101042	2523.03	0	11107.3	837.994	318421	8416.66	16316.9	265.085	8596.24	256.39	135084	3211.05	28085.3	9240.49
																Filename		20200127_Carla_025	20200127_Carla_028	20200127_Carla_031	20200127_Carla_034	20200127_Carla_037	20200127_Carla_040	20200127_Carla_043	20200127_Carla_046	20200127_Carla_049	20200127_Carla_052	20200127_Carla_055	20200127_Carla_058	20200127_Carla_061	20200127_Carla_064	20200127_Carla_067	20200127_Carla_070	20200127_Carla_073	20200127_Carla_076	20200127_Carla_079	20200127_Carla_082	20200127_Carla_091	20200127_Carla_094	20200127_Carla_097	20200127_Carla_100	20200127_Carla_103	20200127_Carla_106	20200127_Carla_109	20200127_Carla_112	20200127_Carla_115	20200127_Carla_118	20200127_Carla_121	20200127_Carla_124
																		25	28	31	34	37	40	43	46	49	52	55	58	61	64	67	70	73	76	79	82	91	94	97	100	103	106	109	112	115	118	121	124
																		35	38	41	44	47	50	53	56	59	62	65	68	71	74	77	80	83	86	89	92	101	104	107	110	113	116	119	122	125	128	131	134
																		Green pepper (Jardin)	Green pepper (Jardin)	Green pepper (Jardin)	Green pepper (Jardin)	Green pepper (Jardin)	Green pepper (Jardin)	Yellow paprika pepper	Yellow paprika pepper	Yellow paprika pepper	Yellow paprika pepper	Yellow paprika pepper	Yellow paprika pepper	Green paprika pepper	Green paprika pepper	Green paprika pepper	Green paprika pepper	Green paprika pepper	Green paprika pepper	Purple pepper	Purple pepper	Purple pepper	Purple pepper	Purple pepper	Purple pepper	Red paprika pepper	Red paprika pepper	Red paprika pepper	Red paprika pepper	Red paprika pepper	Red paprika pepper	Jalapeno pepper	Jalapeno pepper
																		Immature	Immature	Green mature	Green mature	Red mature	Red mature	Immature	Immature	Green mature	Green mature	Yellow mature	Yellow mature	Immature	Immature	Green mature	Green mature	Red mature	Red mature	Immature	Immature	Purple mature	Purple mature	Red mature	Red mature	Immature	Immature	Green mature	Green mature	Red mature	Red mature	Immature	Immature
																		Peel	Pericarp	Peel	Pericarp	Peel	Pericarp	Peel	Pericarp	Peel	Pericarp	Peel	Pericarp	Peel	Pericarp	Peel	Pericarp	Peel	Pericarp	Peel	Pericarp	Peel	Pericarp	Peel	Pericarp	Peel	Pericarp	Peel	Pericarp	Peel	Pericarp	Peel	Pericarp
																		AVE	AVE	AVE	AVE	AVE	AVE	AVE	AVE	AVE	AVE	AVE	AVE	AVE	AVE	AVE	AVE	AVE	AVE	AVE	AVE	AVE	AVE	AVE	AVE	AVE	AVE	AVE	AVE	AVE	AVE	AVE	AVE
																tRt8.08_353_3CGA		1575.7	0	0	0	2.10326e-13	259.389	416.652	1.62953e-12	0	0	809.165	0	0	0	628.47	0	1077.85	311.517	1234.36	584.362	0	360.892	5257.9	227.579	2907.88	0	1559.64	0	1824.61	0	1689.95	829.829
																tRt10.74_353_4CGA		9760.74	0	3.34256e-12	0	2608.2	1027.28	12715.9	2.17632e-12	8.58366e-13	0	7659.95	0	0	0	9406.58	71.8639	3126.74	3650.77	125679	3235.62	6547.35	418.863	66571.1	1314.86	90765.3	1794.29	16471.6	0	15025.9	0	13413.9	3943.29
																tRt9.84_353_5CGA		118744	4.24986e-13	10770.6	0	21307.8	10949.4	105828	0	0	0	67172.6	0	18833.6	0	98205	512.807	34063.4	47481.2	660456	21867.4	40949.3	15117	340983	7739.78	592438	6617.1	119066	0	125750	0	67941.1	20089.2
																tRt14.36_515_DiCGA_I		128636	27501.5	86896	15444.1	72836.1	64964.6	133778	9455.16	90331.4	2759.19	93780.1	6945.31	92494.4	17331.8	135575	8866.7	86842.3	45773.1	3292.38	4559.99	47555.2	72701.9	186611	33496.1	151038	22517	169162	10514	87017	2565.71	130961	144414
																tRt14.75_515_DiCGA_II		72865.3	4594.11	40214	5327.35	62618	42494.6	48091	8428.2	47956.3	2061.78	40760.3	5287.9	25141.2	4026.09	30585.9	4868.4	27748.3	43697.8	361045	207284	153901	61649.3	177892	38504.4	99202.7	21964.4	36244.3	3045.15	37381.5	3140.95	206166	134456
																tRt14.96_515_DiCGA_III		14904.8	10420	71635.1	39638.1	59673.8	61498.2	650.02	0	0	0	5267.86	7849.36	55897.8	49592	17606.5	17751.1	37204.4	76147.9	1746.71	1924.9	88508.3	119649	193401	86899.8	7004.94	0	0	0	0	0	0	0
																tRt8.85_325_cou_hex_I		0	0	17668.4	5810.17	7104.72	5033.62	3364.41	219.988	10673.2	802.157	3373.87	215.525	32811.4	6919.99	39926.7	10219.3	2134.12	5237.97	3417.21	3671.79	11516.1	20870.7	16501	2211.3	1732.43	485.501	3302.48	215.021	4165.38	886.161	459.764	601.838
																tRt9.45_325_cou_hex_II		301747	5363.14	207293	11271.8	156678	91007.1	152888	1861.01	352100	4893.79	218314	4047.11	144358	6584.05	159924	3382.87	107672	111399	184512	8333.05	315390	16458.4	191319	23806.4	141835	2364.91	220441	1798.89	211116	2566.85	141541	25019.6
																tRt10.16_325_cou_hex_III		1491.5	0	3943.06	0	2161.56	2814.81	1314.55	0	7937.21	0	1162.9	1.62326e-12	14692.6	2124.65	11621	1392.33	7155.57	10306.7	2324.94	410.198	5704.38	2602.96	821.385	0	0	0	0	0	3484.92	0	0	0
																tRt8.06_341_caff_hex_I		51885.1	18524.9	47716.8	9945.7	17251.3	18597.8	16053.3	4047.92	49307.5	3670.35	6532.12	1591.1	54524.6	7854.85	28108.8	12269.6	5018.13	11885.9	4668.93	1706.02	13591.2	79701.2	51448.7	7798.95	284527	122933	103055	35497	26083.1	5948.43	11270.8	15030.3
																tRt8.68_341_caff_hex_II		3638.52	879.887	10160.3	1775.71	4342.97	2587.14	692.627	0	5289.58	119.83	1232.13	0	5426.81	303.942	2780.54	0	0	0	379.686	756.481	7546.23	7989.27	21370.5	2513.1	5490.58	3437.02	6171.88	2600	4059.29	1939.9	2191.25	2103.03
																tRt9.26_341_caff_hex_III		380713	8939.31	233530	9636.44	123746	63683.8	172159	2382.12	268250	4645.39	93345.1	3885.05	113052	3940.76	111362	2602.17	50738.1	96197	105483	5184.8	605155	40310.6	236937	21310.6	205752	5853.54	252067	1682.11	165517	3808.75	40794.5	10552.9
																tRt10.16_355_Feru_hex_I		13141.2	175.093	17671	3098.64	10827.8	7422.84	7337.23	80.3488	35328.3	1146.99	13543.7	3713.87	14731.7	2173.96	10351	1658.11	9663.73	13417.1	2607.42	284.824	26832.9	5379.41	21884.7	5034.53	3803.56	1016.35	5438.69	289.794	5482.49	1303.53	989.229	1436.51
																tRt10.33_355_Feru_hex_II		4625.51	5721.45	57182.1	66521.9	135445	175728	9392.4	1596.67	44714.9	34698.2	32785.2	63292.6	48660.5	48025	21753.6	32676.1	30363.2	61555	883.935	0	50847.2	168155	118172	52464.5	142154	100135	12200.5	31223.3	119437	105636	3014.23	4179.41
																tRt8.51_903_QGRAR		0	0	0	0	0	0	0	0	0	4.89517e-12	0	0	0	0	0	5.08199e-12	0	0	3.21741e-12	2.59522e-12	0	5.7815e-13	0	0	0	0	1.73789e-12	0	0	0	0	0
																tRt9.07_771_QGRR		8.546e-12	3.7637e-13	5.2772e-12	4.83118e-12	2.64453e-10	4.18029e-11	4.30882e-12	0	6.50745	1.11965e-12	5.58603e-11	1.22267e-12	1.62494e-12	4.85739e-14	3.33843e-12	0	1.73566e-12	3.42931e-12	52222.8	1153.82	29463.2	584.137	50423.8	0	0	1.08779e-12	1.08269e-13	0	10801.3	0	4290.87	1469.48
																tRt11.87_741_QGRA		70566	720.229	19758.6	0	14972.5	7449.47	0	0	3.07433e-12	0	0	0	20796.1	0	16050.2	0	9.56244e-12	5938.38	35000	1693.26	6211.71	0	14954.6	0	22287.9	576.99	4290.8	678.88	8713.57	0	17480.8	1832.35
																tRt12.67_725_KGRA		0	0	0	1.74678e-11	0	0	0	0	0	4.10549e-13	0	0	0	0	5.54568e-12	1.49843e-13	0	4.18647e-13	0	5.58089e-15	0	0	0	0	0	4.37561e-12	0	0	0	0	0	4.95929e-14
																tRt12.79_609_Rutin		802376	13315.5	132766	1499.34	205764	94701	132160	12327	78888.4	8246.39	141438	3384.53	57372	1721.28	153059	2886.51	169452	108558	6.15968e+06	171889	1.72531e+06	30243.5	369761	11203.1	260659	8170.3	54862.2	0	82450	0	921434	330068
																tRt13.79_593_KGR		12665.1	55217.8	3487.77	9050.56	21926.2	16205	290.431	8.3443e-13	4.02447e-11	0	15531.5	1.65622e-12	0	4138.16	1758.15	5277.48	32746.6	16643.9	1.84829e+06	153694	675533	45691.8	731362	16842.6	3033.85	1536.27	0	0	3494.25	0	775.396	1505.93
																tRt13.44_463_Q3G		1.29759e+06	13029.8	142550	0	150760	74233.2	307154	1301.1	156162	3479.53	198149	6438.16	213531	6.17588e-12	771824	10139.9	312333	152845	184547	0	10623.5	1572.22	27361.6	0	567637	6031.31	365021	0	276106	4.07209e-13	1.27588e+06	510907
																tRt14.65_447_Q3Rha		1.31441e+07	501933	2.85828e+06	71231	1.88654e+06	742218	6.46602e+06	148231	3.50345e+06	52472.3	3.43543e+06	95212.5	3.3785e+06	92488.2	6.3287e+06	146613	2.24843e+06	1.86377e+06	16161	7243.28	3653.05	3148.59	12503	4221.12	1.22896e+07	402261	7.79916e+06	138329	2.00907e+06	44269	1.35047e+07	7.00879e+06
																tRt15.93_431_K3Rha		144335	206269	24072.7	22013.5	0	4138.09	45824.9	47084.7	27875	0	1801.08	0	22816	16428.3	47927.1	20741.7	5850.85	7904.09	0	0	0	0	0	0	71385.3	24617	73722.5	10845.8	4944.32	0	17327.1	6210.4
																tRt11.20_919_Del-3-cis-cou-§_1		7.87762e-11	5.10119e-11	8.10604e-11	7.83301e-11	7.93881e-11	8.14328e-11	7.60458e-11	7.94046e-11	7.90848e-11	7.54105e-11	7.67512e-11	7.52224e-11	7.52783e-11	7.57324e-11	7.98238e-11	7.47639e-11	7.68476e-11	7.87193e-11	3.20681e+07	663630	5.63078e+06	1.35295e+06	178646	10214.9	8.12822e-11	8.24966e-11	8.20726e-11	7.93161e-11	7.91825e-11	8.06504e-11	8.12121e-11	7.78394e-11
																tRt11.54_949_Del-3-feruRut-§_2		7.87762e-11	5.10119e-11	8.10604e-11	7.83301e-11	7.93881e-11	8.14328e-11	7.60458e-11	7.94046e-11	7.90848e-11	7.54105e-11	7.67512e-11	7.52224e-11	7.52783e-11	7.57324e-11	7.98238e-11	7.47639e-11	7.68476e-11	7.87193e-11	482509	8379.44	252352	78108.9	40896.2	12447.8	8.12822e-11	8.24966e-11	8.20726e-11	7.93161e-11	7.91825e-11	8.06504e-11	8.12121e-11	7.78394e-11
																tRt12.10__933_Pet_3_couRut_檭_3		0	0	0	0	0	0	0	0	0	0	0	3.54802e-16	2.49392e-12	0	2.13416e-13	0	2.62409e-12	0	5.27825e-11	0	0	0	0	8.92217e-12	0	0	0	0	1.99269e-11	0	0	2.49914e-11
																tRt9.28_757_peppflv		106385	1702.23	13323.3	0	9691.24	5394.09	12563.3	0	6231.34	0	2.01939e-11	0	5388.87	0	38432.3	0	14075.8	2989.45	201811	5415.92	51980.3	0	79447.4	0	29803.4	0	19355.4	0	7593.88	0	420556	132534
																tRt9.75_771_flvQ		1.68517e-11	0	5995.68	0	133178	70944.4	2061.96	0	12873.1	0	49779.8	0	0	7.93826e-13	1.31817e-11	0	10525.2	11183.5	0	0	0	0	0	0	0	0	0	0	394852	5969.03	0	4523
																tRt9.86_609_flv		1.52248e+06	33168.2	216368	2681.21	1.14958e+06	665748	384841	3117.56	179298	4384.13	1.38473e+06	11966.5	198075	4641.31	486163	5575.94	550571	436829	0	0	0	0	5.47816e-11	0	1.4692e+06	19299.7	447696	3136.7	1.30508e+06	11361.2	958847	551547
																tRt10.08_609_peppflv		1.65623e+06	33168.2	211870	2570.63	1.14932e+06	665709	384891	3135.23	179298	4842.02	1.36882e+06	12063.1	201897	4290.86	486355	5575.94	550357	417807	0	0	0	0	1.71513e-11	0	1.50107e+06	19309.8	416215	3150.4	1.30454e+06	11214.4	959137	515070
																tRt10.42_593_peppflvU		701715	76746.6	169592	32596.3	149041	101994	172315	33160.2	136469	6127.13	121979	16114.6	184573	39615	124418	21261.4	94150.2	78672.7	436683	131976	291155	64802.4	282197	34005.3	834464	190583	248698	39366	125462	23096.3	333523	143047
																tRt12.84_741_peppflvK		0	0	0	0	25532.6	11991.3	1.97551e+06	22778.9	1.64275e+06	6581.9	826368	12174	0	0	0	0	6.78187e-13	8.37653e-13	0	0	0	0	0	0	3.04617e+06	75939.7	1.12097e+06	8629.29	727377	8599.19	2.56028e+06	1.05342e+06
																tRt13.18_579_peppflvK		8.22699e+06	273407	2.14785e+06	43199.5	1.99565e+06	863164	3.90987e+06	70929.5	1.76238e+06	19651.9	1.14278e+06	41867.7	3.62476e+06	63802.8	3.49032e+06	46418.9	1.07301e+06	1.1876e+06	4.26663e+06	165989	1.49193e+06	23144.5	1.66192e+06	32621.9	7.75595e+06	372227	2.88826e+06	29814.1	848549	10842	4.64679e+06	2.06672e+06
																tRt13.22_449_K3G		68529.1	210.575	24684.2	0	64907.6	37780.5	23617.4	0	29714	0	54677.4	0	26090.3	957.813	50304.4	1995.05	79097.6	67969.1	0	0	0	0	22658	0	73276.1	0	14223.2	0	54145.4	0	47285.3	31545.7
																tRt14.66_621_peppflvK		8.82185e+06	168180	1.80906e+06	24869.2	2.04089e+06	716754	2.84936e+06	19921.1	1.55829e+06	8755.57	642082	27130.6	2.82764e+06	21257.7	2.82701e+06	26779.6	794302	732223	3.60088e+06	111762	1.07568e+06	12469.6	952308	18802.4	1.04738e+07	215912	4.80151e+06	29889.8	1.2128e+06	11593.2	8.32616e+06	3.61743e+06
																tRt12.99_597_Phi35diGlc		228075	23165	57922.9	10740.2	231349	137665	53742.9	7081.21	87290	3666.04	196276	6486.69	82829.8	9538.3	142880	12861.6	212880	148677	64904.4	11925.2	98332.1	24644.8	348099	17501.9	295686	25011.8	154223	11025.8	374282	20775.8	264547	99964.2
																tRt14.74_433_Narinchalc_hex_I		35830.5	4712.34	59931.2	0	311136	167431	15050	0	40097.3	4374.32	167213	0	21545.6	2046.55	92437.6	0	496795	412819	4452.69	0	14654.2	1179.76	176890	0	34290.7	0	10361.4	0	267561	3084.34	12644.9	3259.13
																tRt16.03_433_Narichal_hex_II		168801	21365.3	38699.3	3145.01	279502	159538	33373.5	5349.3	38839.6	2332.01	95764.6	654.915	32068.9	831.137	127455	6772.68	246928	264729	27171.8	8926.28	187494	25292.4	238764	9343.18	160207	3990.06	113154	5528.38	372699	4550.54	154827	56363.7
																tRt20.10_271_Narichal		27129.2	2636.43	70124.2	0	298906	100204	16169.6	2638.82	97735.8	2824.84	76558.3	3375.96	67025.4	1539.57	89768.5	3350.63	101056	101042	2523.03	0	11107.3	837.994	318421	8416.66	16316.9	265.085	8596.24	256.39	135084	3211.05	28085.3	9240.49
																Filename		20200127_Carla_025	20200127_Carla_028	20200127_Carla_031	20200127_Carla_034	20200127_Carla_037	20200127_Carla_040	20200127_Carla_043	20200127_Carla_046	20200127_Carla_049	20200127_Carla_052	20200127_Carla_055	20200127_Carla_058	20200127_Carla_061	20200127_Carla_064	20200127_Carla_067	20200127_Carla_070	20200127_Carla_073	20200127_Carla_076	20200127_Carla_079	20200127_Carla_082	20200127_Carla_091	20200127_Carla_094	20200127_Carla_097	20200127_Carla_100	20200127_Carla_103	20200127_Carla_106	20200127_Carla_109	20200127_Carla_112	20200127_Carla_115	20200127_Carla_118	20200127_Carla_121	20200127_Carla_124
																		25	28	31	34	37	40	43	46	49	52	55	58	61	64	67	70	73	76	79	82	91	94	97	100	103	106	109	112	115	118	121	124
																		35	38	41	44	47	50	53	56	59	62	65	68	71	74	77	80	83	86	89	92	101	104	107	110	113	116	119	122	125	128	131	134
																		Green pepper (Jardin)	Green pepper (Jardin)	Green pepper (Jardin)	Green pepper (Jardin)	Green pepper (Jardin)	Green pepper (Jardin)	Yellow paprika pepper	Yellow paprika pepper	Yellow paprika pepper	Yellow paprika pepper	Yellow paprika pepper	Yellow paprika pepper	Green paprika pepper	Green paprika pepper	Green paprika pepper	Green paprika pepper	Green paprika pepper	Green paprika pepper	Purple pepper	Purple pepper	Purple pepper	Purple pepper	Purple pepper	Purple pepper	Red paprika pepper	Red paprika pepper	Red paprika pepper	Red paprika pepper	Red paprika pepper	Red paprika pepper	Jalapeno pepper	Jalapeno pepper
																		Immature	Immature	Green mature	Green mature	Red mature	Red mature	Immature	Immature	Green mature	Green mature	Yellow mature	Yellow mature	Immature	Immature	Green mature	Green mature	Red mature	Red mature	Immature	Immature	Purple mature	Purple mature	Red mature	Red mature	Immature	Immature	Green mature	Green mature	Red mature	Red mature	Immature	Immature
																		Peel	Pericarp	Peel	Pericarp	Peel	Pericarp	Peel	Pericarp	Peel	Pericarp	Peel	Pericarp	Peel	Pericarp	Peel	Pericarp	Peel	Pericarp	Peel	Pericarp	Peel	Pericarp	Peel	Pericarp	Peel	Pericarp	Peel	Pericarp	Peel	Pericarp	Peel	Pericarp
																		AVE	AVE	AVE	AVE	AVE	AVE	AVE	AVE	AVE	AVE	AVE	AVE	AVE	AVE	AVE	AVE	AVE	AVE	AVE	AVE	AVE	AVE	AVE	AVE	AVE	AVE	AVE	AVE	AVE	AVE	AVE	AVE
																tRt8.08_353_3CGA		1575.7	0	0	0	2.10326e-13	259.389	416.652	1.62953e-12	0	0	809.165	0	0	0	628.47	0	1077.85	311.517	1234.36	584.362	0	360.892	5257.9	227.579	2907.88	0	1559.64	0	1824.61	0	1689.95	829.829
																tRt10.74_353_4CGA		9760.74	0	3.34256e-12	0	2608.2	1027.28	12715.9	2.17632e-12	8.58366e-13	0	7659.95	0	0	0	9406.58	71.8639	3126.74	3650.77	125679	3235.62	6547.35	418.863	66571.1	1314.86	90765.3	1794.29	16471.6	0	15025.9	0	13413.9	3943.29
																tRt9.84_353_5CGA		118744	4.24986e-13	10770.6	0	21307.8	10949.4	105828	0	0	0	67172.6	0	18833.6	0	98205	512.807	34063.4	47481.2	660456	21867.4	40949.3	15117	340983	7739.78	592438	6617.1	119066	0	125750	0	67941.1	20089.2
																tRt14.36_515_DiCGA_I		128636	27501.5	86896	15444.1	72836.1	64964.6	133778	9455.16	90331.4	2759.19	93780.1	6945.31	92494.4	17331.8	135575	8866.7	86842.3	45773.1	3292.38	4559.99	47555.2	72701.9	186611	33496.1	151038	22517	169162	10514	87017	2565.71	130961	144414
																tRt14.75_515_DiCGA_II		72865.3	4594.11	40214	5327.35	62618	42494.6	48091	8428.2	47956.3	2061.78	40760.3	5287.9	25141.2	4026.09	30585.9	4868.4	27748.3	43697.8	361045	207284	153901	61649.3	177892	38504.4	99202.7	21964.4	36244.3	3045.15	37381.5	3140.95	206166	134456
																tRt14.96_515_DiCGA_III		14904.8	10420	71635.1	39638.1	59673.8	61498.2	650.02	0	0	0	5267.86	7849.36	55897.8	49592	17606.5	17751.1	37204.4	76147.9	1746.71	1924.9	88508.3	119649	193401	86899.8	7004.94	0	0	0	0	0	0	0
																tRt8.85_325_cou_hex_I		0	0	17668.4	5810.17	7104.72	5033.62	3364.41	219.988	10673.2	802.157	3373.87	215.525	32811.4	6919.99	39926.7	10219.3	2134.12	5237.97	3417.21	3671.79	11516.1	20870.7	16501	2211.3	1732.43	485.501	3302.48	215.021	4165.38	886.161	459.764	601.838
																tRt9.45_325_cou_hex_II		301747	5363.14	207293	11271.8	156678	91007.1	152888	1861.01	352100	4893.79	218314	4047.11	144358	6584.05	159924	3382.87	107672	111399	184512	8333.05	315390	16458.4	191319	23806.4	141835	2364.91	220441	1798.89	211116	2566.85	141541	25019.6
																tRt10.16_325_cou_hex_III		1491.5	0	3943.06	0	2161.56	2814.81	1314.55	0	7937.21	0	1162.9	1.62326e-12	14692.6	2124.65	11621	1392.33	7155.57	10306.7	2324.94	410.198	5704.38	2602.96	821.385	0	0	0	0	0	3484.92	0	0	0
																tRt8.06_341_caff_hex_I		51885.1	18524.9	47716.8	9945.7	17251.3	18597.8	16053.3	4047.92	49307.5	3670.35	6532.12	1591.1	54524.6	7854.85	28108.8	12269.6	5018.13	11885.9	4668.93	1706.02	13591.2	79701.2	51448.7	7798.95	284527	122933	103055	35497	26083.1	5948.43	11270.8	15030.3
																tRt8.68_341_caff_hex_II		3638.52	879.887	10160.3	1775.71	4342.97	2587.14	692.627	0	5289.58	119.83	1232.13	0	5426.81	303.942	2780.54	0	0	0	379.686	756.481	7546.23	7989.27	21370.5	2513.1	5490.58	3437.02	6171.88	2600	4059.29	1939.9	2191.25	2103.03
																tRt9.26_341_caff_hex_III		380713	8939.31	233530	9636.44	123746	63683.8	172159	2382.12	268250	4645.39	93345.1	3885.05	113052	3940.76	111362	2602.17	50738.1	96197	105483	5184.8	605155	40310.6	236937	21310.6	205752	5853.54	252067	1682.11	165517	3808.75	40794.5	10552.9
																tRt10.16_355_Feru_hex_I		13141.2	175.093	17671	3098.64	10827.8	7422.84	7337.23	80.3488	35328.3	1146.99	13543.7	3713.87	14731.7	2173.96	10351	1658.11	9663.73	13417.1	2607.42	284.824	26832.9	5379.41	21884.7	5034.53	3803.56	1016.35	5438.69	289.794	5482.49	1303.53	989.229	1436.51
																tRt10.33_355_Feru_hex_II		4625.51	5721.45	57182.1	66521.9	135445	175728	9392.4	1596.67	44714.9	34698.2	32785.2	63292.6	48660.5	48025	21753.6	32676.1	30363.2	61555	883.935	0	50847.2	168155	118172	52464.5	142154	100135	12200.5	31223.3	119437	105636	3014.23	4179.41
																tRt8.51_903_QGRAR		0	0	0	0	0	0	0	0	0	4.89517e-12	0	0	0	0	0	5.08199e-12	0	0	3.21741e-12	2.59522e-12	0	5.7815e-13	0	0	0	0	1.73789e-12	0	0	0	0	0
																tRt9.07_771_QGRR		8.546e-12	3.7637e-13	5.2772e-12	4.83118e-12	2.64453e-10	4.18029e-11	4.30882e-12	0	6.50745	1.11965e-12	5.58603e-11	1.22267e-12	1.62494e-12	4.85739e-14	3.33843e-12	0	1.73566e-12	3.42931e-12	52222.8	1153.82	29463.2	584.137	50423.8	0	0	1.08779e-12	1.08269e-13	0	10801.3	0	4290.87	1469.48
																tRt11.87_741_QGRA		70566	720.229	19758.6	0	14972.5	7449.47	0	0	3.07433e-12	0	0	0	20796.1	0	16050.2	0	9.56244e-12	5938.38	35000	1693.26	6211.71	0	14954.6	0	22287.9	576.99	4290.8	678.88	8713.57	0	17480.8	1832.35
																tRt12.67_725_KGRA		0	0	0	1.74678e-11	0	0	0	0	0	4.10549e-13	0	0	0	0	5.54568e-12	1.49843e-13	0	4.18647e-13	0	5.58089e-15	0	0	0	0	0	4.37561e-12	0	0	0	0	0	4.95929e-14
																tRt12.79_609_Rutin		802376	13315.5	132766	1499.34	205764	94701	132160	12327	78888.4	8246.39	141438	3384.53	57372	1721.28	153059	2886.51	169452	108558	6.15968e+06	171889	1.72531e+06	30243.5	369761	11203.1	260659	8170.3	54862.2	0	82450	0	921434	330068
																tRt13.79_593_KGR		12665.1	55217.8	3487.77	9050.56	21926.2	16205	290.431	8.3443e-13	4.02447e-11	0	15531.5	1.65622e-12	0	4138.16	1758.15	5277.48	32746.6	16643.9	1.84829e+06	153694	675533	45691.8	731362	16842.6	3033.85	1536.27	0	0	3494.25	0	775.396	1505.93
																tRt13.44_463_Q3G		1.29759e+06	13029.8	142550	0	150760	74233.2	307154	1301.1	156162	3479.53	198149	6438.16	213531	6.17588e-12	771824	10139.9	312333	152845	184547	0	10623.5	1572.22	27361.6	0	567637	6031.31	365021	0	276106	4.07209e-13	1.27588e+06	510907
																tRt14.65_447_Q3Rha		1.31441e+07	501933	2.85828e+06	71231	1.88654e+06	742218	6.46602e+06	148231	3.50345e+06	52472.3	3.43543e+06	95212.5	3.3785e+06	92488.2	6.3287e+06	146613	2.24843e+06	1.86377e+06	16161	7243.28	3653.05	3148.59	12503	4221.12	1.22896e+07	402261	7.79916e+06	138329	2.00907e+06	44269	1.35047e+07	7.00879e+06
																tRt15.93_431_K3Rha		144335	206269	24072.7	22013.5	0	4138.09	45824.9	47084.7	27875	0	1801.08	0	22816	16428.3	47927.1	20741.7	5850.85	7904.09	0	0	0	0	0	0	71385.3	24617	73722.5	10845.8	4944.32	0	17327.1	6210.4
																tRt11.20_919_Del-3-cis-cou-§_1		7.87762e-11	5.10119e-11	8.10604e-11	7.83301e-11	7.93881e-11	8.14328e-11	7.60458e-11	7.94046e-11	7.90848e-11	7.54105e-11	7.67512e-11	7.52224e-11	7.52783e-11	7.57324e-11	7.98238e-11	7.47639e-11	7.68476e-11	7.87193e-11	3.20681e+07	663630	5.63078e+06	1.35295e+06	178646	10214.9	8.12822e-11	8.24966e-11	8.20726e-11	7.93161e-11	7.91825e-11	8.06504e-11	8.12121e-11	7.78394e-11
																tRt11.54_949_Del-3-feruRut-§_2		7.87762e-11	5.10119e-11	8.10604e-11	7.83301e-11	7.93881e-11	8.14328e-11	7.60458e-11	7.94046e-11	7.90848e-11	7.54105e-11	7.67512e-11	7.52224e-11	7.52783e-11	7.57324e-11	7.98238e-11	7.47639e-11	7.68476e-11	7.87193e-11	482509	8379.44	252352	78108.9	40896.2	12447.8	8.12822e-11	8.24966e-11	8.20726e-11	7.93161e-11	7.91825e-11	8.06504e-11	8.12121e-11	7.78394e-11
																tRt12.10__933_Pet_3_couRut_檭_3		0	0	0	0	0	0	0	0	0	0	0	3.54802e-16	2.49392e-12	0	2.13416e-13	0	2.62409e-12	0	5.27825e-11	0	0	0	0	8.92217e-12	0	0	0	0	1.99269e-11	0	0	2.49914e-11
																tRt9.28_757_peppflv		106385	1702.23	13323.3	0	9691.24	5394.09	12563.3	0	6231.34	0	2.01939e-11	0	5388.87	0	38432.3	0	14075.8	2989.45	201811	5415.92	51980.3	0	79447.4	0	29803.4	0	19355.4	0	7593.88	0	420556	132534
																tRt9.75_771_flvQ		1.68517e-11	0	5995.68	0	133178	70944.4	2061.96	0	12873.1	0	49779.8	0	0	7.93826e-13	1.31817e-11	0	10525.2	11183.5	0	0	0	0	0	0	0	0	0	0	394852	5969.03	0	4523
																tRt9.86_609_flv		1.52248e+06	33168.2	216368	2681.21	1.14958e+06	665748	384841	3117.56	179298	4384.13	1.38473e+06	11966.5	198075	4641.31	486163	5575.94	550571	436829	0	0	0	0	5.47816e-11	0	1.4692e+06	19299.7	447696	3136.7	1.30508e+06	11361.2	958847	551547
																tRt10.08_609_peppflv		1.65623e+06	33168.2	211870	2570.63	1.14932e+06	665709	384891	3135.23	179298	4842.02	1.36882e+06	12063.1	201897	4290.86	486355	5575.94	550357	417807	0	0	0	0	1.71513e-11	0	1.50107e+06	19309.8	416215	3150.4	1.30454e+06	11214.4	959137	515070
																tRt10.42_593_peppflvU		701715	76746.6	169592	32596.3	149041	101994	172315	33160.2	136469	6127.13	121979	16114.6	184573	39615	124418	21261.4	94150.2	78672.7	436683	131976	291155	64802.4	282197	34005.3	834464	190583	248698	39366	125462	23096.3	333523	143047
																tRt12.84_741_peppflvK		0	0	0	0	25532.6	11991.3	1.97551e+06	22778.9	1.64275e+06	6581.9	826368	12174	0	0	0	0	6.78187e-13	8.37653e-13	0	0	0	0	0	0	3.04617e+06	75939.7	1.12097e+06	8629.29	727377	8599.19	2.56028e+06	1.05342e+06
																tRt13.18_579_peppflvK		8.22699e+06	273407	2.14785e+06	43199.5	1.99565e+06	863164	3.90987e+06	70929.5	1.76238e+06	19651.9	1.14278e+06	41867.7	3.62476e+06	63802.8	3.49032e+06	46418.9	1.07301e+06	1.1876e+06	4.26663e+06	165989	1.49193e+06	23144.5	1.66192e+06	32621.9	7.75595e+06	372227	2.88826e+06	29814.1	848549	10842	4.64679e+06	2.06672e+06
																tRt13.22_449_K3G		68529.1	210.575	24684.2	0	64907.6	37780.5	23617.4	0	29714	0	54677.4	0	26090.3	957.813	50304.4	1995.05	79097.6	67969.1	0	0	0	0	22658	0	73276.1	0	14223.2	0	54145.4	0	47285.3	31545.7
																tRt14.66_621_peppflvK		8.82185e+06	168180	1.80906e+06	24869.2	2.04089e+06	716754	2.84936e+06	19921.1	1.55829e+06	8755.57	642082	27130.6	2.82764e+06	21257.7	2.82701e+06	26779.6	794302	732223	3.60088e+06	111762	1.07568e+06	12469.6	952308	18802.4	1.04738e+07	215912	4.80151e+06	29889.8	1.2128e+06	11593.2	8.32616e+06	3.61743e+06
																tRt12.99_597_Phi35diGlc		228075	23165	57922.9	10740.2	231349	137665	53742.9	7081.21	87290	3666.04	196276	6486.69	82829.8	9538.3	142880	12861.6	212880	148677	64904.4	11925.2	98332.1	24644.8	348099	17501.9	295686	25011.8	154223	11025.8	374282	20775.8	264547	99964.2
																tRt14.74_433_Narinchalc_hex_I		35830.5	4712.34	59931.2	0	311136	167431	15050	0	40097.3	4374.32	167213	0	21545.6	2046.55	92437.6	0	496795	412819	4452.69	0	14654.2	1179.76	176890	0	34290.7	0	10361.4	0	267561	3084.34	12644.9	3259.13
																tRt16.03_433_Narichal_hex_II		168801	21365.3	38699.3	3145.01	279502	159538	33373.5	5349.3	38839.6	2332.01	95764.6	654.915	32068.9	831.137	127455	6772.68	246928	264729	27171.8	8926.28	187494	25292.4	238764	9343.18	160207	3990.06	113154	5528.38	372699	4550.54	154827	56363.7
																tRt20.10_271_Narichal		27129.2	2636.43	70124.2	0	298906	100204	16169.6	2638.82	97735.8	2824.84	76558.3	3375.96	67025.4	1539.57	89768.5	3350.63	101056	101042	2523.03	0	11107.3	837.994	318421	8416.66	16316.9	265.085	8596.24	256.39	135084	3211.05	28085.3	9240.49
																Filename		20200127_Carla_025	20200127_Carla_028	20200127_Carla_031	20200127_Carla_034	20200127_Carla_037	20200127_Carla_040	20200127_Carla_043	20200127_Carla_046	20200127_Carla_049	20200127_Carla_052	20200127_Carla_055	20200127_Carla_058	20200127_Carla_061	20200127_Carla_064	20200127_Carla_067	20200127_Carla_070	20200127_Carla_073	20200127_Carla_076	20200127_Carla_079	20200127_Carla_082	20200127_Carla_091	20200127_Carla_094	20200127_Carla_097	20200127_Carla_100	20200127_Carla_103	20200127_Carla_106	20200127_Carla_109	20200127_Carla_112	20200127_Carla_115	20200127_Carla_118	20200127_Carla_121	20200127_Carla_124
																		25	28	31	34	37	40	43	46	49	52	55	58	61	64	67	70	73	76	79	82	91	94	97	100	103	106	109	112	115	118	121	124
																		35	38	41	44	47	50	53	56	59	62	65	68	71	74	77	80	83	86	89	92	101	104	107	110	113	116	119	122	125	128	131	134
																		Green pepper (Jardin)	Green pepper (Jardin)	Green pepper (Jardin)	Green pepper (Jardin)	Green pepper (Jardin)	Green pepper (Jardin)	Yellow paprika pepper	Yellow paprika pepper	Yellow paprika pepper	Yellow paprika pepper	Yellow paprika pepper	Yellow paprika pepper	Green paprika pepper	Green paprika pepper	Green paprika pepper	Green paprika pepper	Green paprika pepper	Green paprika pepper	Purple pepper	Purple pepper	Purple pepper	Purple pepper	Purple pepper	Purple pepper	Red paprika pepper	Red paprika pepper	Red paprika pepper	Red paprika pepper	Red paprika pepper	Red paprika pepper	Jalapeno pepper	Jalapeno pepper
																		Immature	Immature	Green mature	Green mature	Red mature	Red mature	Immature	Immature	Green mature	Green mature	Yellow mature	Yellow mature	Immature	Immature	Green mature	Green mature	Red mature	Red mature	Immature	Immature	Purple mature	Purple mature	Red mature	Red mature	Immature	Immature	Green mature	Green mature	Red mature	Red mature	Immature	Immature
																		Peel	Pericarp	Peel	Pericarp	Peel	Pericarp	Peel	Pericarp	Peel	Pericarp	Peel	Pericarp	Peel	Pericarp	Peel	Pericarp	Peel	Pericarp	Peel	Pericarp	Peel	Pericarp	Peel	Pericarp	Peel	Pericarp	Peel	Pericarp	Peel	Pericarp	Peel	Pericarp
																		AVE	AVE	AVE	AVE	AVE	AVE	AVE	AVE	AVE	AVE	AVE	AVE	AVE	AVE	AVE	AVE	AVE	AVE	AVE	AVE	AVE	AVE	AVE	AVE	AVE	AVE	AVE	AVE	AVE	AVE	AVE	AVE
																tRt8.08_353_3CGA		1575.7	0	0	0	2.10326e-13	259.389	416.652	1.62953e-12	0	0	809.165	0	0	0	628.47	0	1077.85	311.517	1234.36	584.362	0	360.892	5257.9	227.579	2907.88	0	1559.64	0	1824.61	0	1689.95	829.829
																tRt10.74_353_4CGA		9760.74	0	3.34256e-12	0	2608.2	1027.28	12715.9	2.17632e-12	8.58366e-13	0	7659.95	0	0	0	9406.58	71.8639	3126.74	3650.77	125679	3235.62	6547.35	418.863	66571.1	1314.86	90765.3	1794.29	16471.6	0	15025.9	0	13413.9	3943.29
																tRt9.84_353_5CGA		118744	4.24986e-13	10770.6	0	21307.8	10949.4	105828	0	0	0	67172.6	0	18833.6	0	98205	512.807	34063.4	47481.2	660456	21867.4	40949.3	15117	340983	7739.78	592438	6617.1	119066	0	125750	0	67941.1	20089.2
																tRt14.36_515_DiCGA_I		128636	27501.5	86896	15444.1	72836.1	64964.6	133778	9455.16	90331.4	2759.19	93780.1	6945.31	92494.4	17331.8	135575	8866.7	86842.3	45773.1	3292.38	4559.99	47555.2	72701.9	186611	33496.1	151038	22517	169162	10514	87017	2565.71	130961	144414
																tRt14.75_515_DiCGA_II		72865.3	4594.11	40214	5327.35	62618	42494.6	48091	8428.2	47956.3	2061.78	40760.3	5287.9	25141.2	4026.09	30585.9	4868.4	27748.3	43697.8	361045	207284	153901	61649.3	177892	38504.4	99202.7	21964.4	36244.3	3045.15	37381.5	3140.95	206166	134456
																tRt14.96_515_DiCGA_III		14904.8	10420	71635.1	39638.1	59673.8	61498.2	650.02	0	0	0	5267.86	7849.36	55897.8	49592	17606.5	17751.1	37204.4	76147.9	1746.71	1924.9	88508.3	119649	193401	86899.8	7004.94	0	0	0	0	0	0	0
																tRt8.85_325_cou_hex_I		0	0	17668.4	5810.17	7104.72	5033.62	3364.41	219.988	10673.2	802.157	3373.87	215.525	32811.4	6919.99	39926.7	10219.3	2134.12	5237.97	3417.21	3671.79	11516.1	20870.7	16501	2211.3	1732.43	485.501	3302.48	215.021	4165.38	886.161	459.764	601.838
																tRt9.45_325_cou_hex_II		301747	5363.14	207293	11271.8	156678	91007.1	152888	1861.01	352100	4893.79	218314	4047.11	144358	6584.05	159924	3382.87	107672	111399	184512	8333.05	315390	16458.4	191319	23806.4	141835	2364.91	220441	1798.89	211116	2566.85	141541	25019.6
																tRt10.16_325_cou_hex_III		1491.5	0	3943.06	0	2161.56	2814.81	1314.55	0	7937.21	0	1162.9	1.62326e-12	14692.6	2124.65	11621	1392.33	7155.57	10306.7	2324.94	410.198	5704.38	2602.96	821.385	0	0	0	0	0	3484.92	0	0	0
																tRt8.06_341_caff_hex_I		51885.1	18524.9	47716.8	9945.7	17251.3	18597.8	16053.3	4047.92	49307.5	3670.35	6532.12	1591.1	54524.6	7854.85	28108.8	12269.6	5018.13	11885.9	4668.93	1706.02	13591.2	79701.2	51448.7	7798.95	284527	122933	103055	35497	26083.1	5948.43	11270.8	15030.3
																tRt8.68_341_caff_hex_II		3638.52	879.887	10160.3	1775.71	4342.97	2587.14	692.627	0	5289.58	119.83	1232.13	0	5426.81	303.942	2780.54	0	0	0	379.686	756.481	7546.23	7989.27	21370.5	2513.1	5490.58	3437.02	6171.88	2600	4059.29	1939.9	2191.25	2103.03
																tRt9.26_341_caff_hex_III		380713	8939.31	233530	9636.44	123746	63683.8	172159	2382.12	268250	4645.39	93345.1	3885.05	113052	3940.76	111362	2602.17	50738.1	96197	105483	5184.8	605155	40310.6	236937	21310.6	205752	5853.54	252067	1682.11	165517	3808.75	40794.5	10552.9
																tRt10.16_355_Feru_hex_I		13141.2	175.093	17671	3098.64	10827.8	7422.84	7337.23	80.3488	35328.3	1146.99	13543.7	3713.87	14731.7	2173.96	10351	1658.11	9663.73	13417.1	2607.42	284.824	26832.9	5379.41	21884.7	5034.53	3803.56	1016.35	5438.69	289.794	5482.49	1303.53	989.229	1436.51
																tRt10.33_355_Feru_hex_II		4625.51	5721.45	57182.1	66521.9	135445	175728	9392.4	1596.67	44714.9	34698.2	32785.2	63292.6	48660.5	48025	21753.6	32676.1	30363.2	61555	883.935	0	50847.2	168155	118172	52464.5	142154	100135	12200.5	31223.3	119437	105636	3014.23	4179.41
																tRt8.51_903_QGRAR		0	0	0	0	0	0	0	0	0	4.89517e-12	0	0	0	0	0	5.08199e-12	0	0	3.21741e-12	2.59522e-12	0	5.7815e-13	0	0	0	0	1.73789e-12	0	0	0	0	0
																tRt9.07_771_QGRR		8.546e-12	3.7637e-13	5.2772e-12	4.83118e-12	2.64453e-10	4.18029e-11	4.30882e-12	0	6.50745	1.11965e-12	5.58603e-11	1.22267e-12	1.62494e-12	4.85739e-14	3.33843e-12	0	1.73566e-12	3.42931e-12	52222.8	1153.82	29463.2	584.137	50423.8	0	0	1.08779e-12	1.08269e-13	0	10801.3	0	4290.87	1469.48
																tRt11.87_741_QGRA		70566	720.229	19758.6	0	14972.5	7449.47	0	0	3.07433e-12	0	0	0	20796.1	0	16050.2	0	9.56244e-12	5938.38	35000	1693.26	6211.71	0	14954.6	0	22287.9	576.99	4290.8	678.88	8713.57	0	17480.8	1832.35
																tRt12.67_725_KGRA		0	0	0	1.74678e-11	0	0	0	0	0	4.10549e-13	0	0	0	0	5.54568e-12	1.49843e-13	0	4.18647e-13	0	5.58089e-15	0	0	0	0	0	4.37561e-12	0	0	0	0	0	4.95929e-14
																tRt12.79_609_Rutin		802376	13315.5	132766	1499.34	205764	94701	132160	12327	78888.4	8246.39	141438	3384.53	57372	1721.28	153059	2886.51	169452	108558	6.15968e+06	171889	1.72531e+06	30243.5	369761	11203.1	260659	8170.3	54862.2	0	82450	0	921434	330068
																tRt13.79_593_KGR		12665.1	55217.8	3487.77	9050.56	21926.2	16205	290.431	8.3443e-13	4.02447e-11	0	15531.5	1.65622e-12	0	4138.16	1758.15	5277.48	32746.6	16643.9	1.84829e+06	153694	675533	45691.8	731362	16842.6	3033.85	1536.27	0	0	3494.25	0	775.396	1505.93
																tRt13.44_463_Q3G		1.29759e+06	13029.8	142550	0	150760	74233.2	307154	1301.1	156162	3479.53	198149	6438.16	213531	6.17588e-12	771824	10139.9	312333	152845	184547	0	10623.5	1572.22	27361.6	0	567637	6031.31	365021	0	276106	4.07209e-13	1.27588e+06	510907
																tRt14.65_447_Q3Rha		1.31441e+07	501933	2.85828e+06	71231	1.88654e+06	742218	6.46602e+06	148231	3.50345e+06	52472.3	3.43543e+06	95212.5	3.3785e+06	92488.2	6.3287e+06	146613	2.24843e+06	1.86377e+06	16161	7243.28	3653.05	3148.59	12503	4221.12	1.22896e+07	402261	7.79916e+06	138329	2.00907e+06	44269	1.35047e+07	7.00879e+06
																tRt15.93_431_K3Rha		144335	206269	24072.7	22013.5	0	4138.09	45824.9	47084.7	27875	0	1801.08	0	22816	16428.3	47927.1	20741.7	5850.85	7904.09	0	0	0	0	0	0	71385.3	24617	73722.5	10845.8	4944.32	0	17327.1	6210.4
																tRt11.20_919_Del-3-cis-cou-§_1		7.87762e-11	5.10119e-11	8.10604e-11	7.83301e-11	7.93881e-11	8.14328e-11	7.60458e-11	7.94046e-11	7.90848e-11	7.54105e-11	7.67512e-11	7.52224e-11	7.52783e-11	7.57324e-11	7.98238e-11	7.47639e-11	7.68476e-11	7.87193e-11	3.20681e+07	663630	5.63078e+06	1.35295e+06	178646	10214.9	8.12822e-11	8.24966e-11	8.20726e-11	7.93161e-11	7.91825e-11	8.06504e-11	8.12121e-11	7.78394e-11
																tRt11.54_949_Del-3-feruRut-§_2		7.87762e-11	5.10119e-11	8.10604e-11	7.83301e-11	7.93881e-11	8.14328e-11	7.60458e-11	7.94046e-11	7.90848e-11	7.54105e-11	7.67512e-11	7.52224e-11	7.52783e-11	7.57324e-11	7.98238e-11	7.47639e-11	7.68476e-11	7.87193e-11	482509	8379.44	252352	78108.9	40896.2	12447.8	8.12822e-11	8.24966e-11	8.20726e-11	7.93161e-11	7.91825e-11	8.06504e-11	8.12121e-11	7.78394e-11
																tRt12.10__933_Pet_3_couRut_檭_3		0	0	0	0	0	0	0	0	0	0	0	3.54802e-16	2.49392e-12	0	2.13416e-13	0	2.62409e-12	0	5.27825e-11	0	0	0	0	8.92217e-12	0	0	0	0	1.99269e-11	0	0	2.49914e-11
																tRt9.28_757_peppflv		106385	1702.23	13323.3	0	9691.24	5394.09	12563.3	0	6231.34	0	2.01939e-11	0	5388.87	0	38432.3	0	14075.8	2989.45	201811	5415.92	51980.3	0	79447.4	0	29803.4	0	19355.4	0	7593.88	0	420556	132534
																tRt9.75_771_flvQ		1.68517e-11	0	5995.68	0	133178	70944.4	2061.96	0	12873.1	0	49779.8	0	0	7.93826e-13	1.31817e-11	0	10525.2	11183.5	0	0	0	0	0	0	0	0	0	0	394852	5969.03	0	4523
																tRt9.86_609_flv		1.52248e+06	33168.2	216368	2681.21	1.14958e+06	665748	384841	3117.56	179298	4384.13	1.38473e+06	11966.5	198075	4641.31	486163	5575.94	550571	436829	0	0	0	0	5.47816e-11	0	1.4692e+06	19299.7	447696	3136.7	1.30508e+06	11361.2	958847	551547
																tRt10.08_609_peppflv		1.65623e+06	33168.2	211870	2570.63	1.14932e+06	665709	384891	3135.23	179298	4842.02	1.36882e+06	12063.1	201897	4290.86	486355	5575.94	550357	417807	0	0	0	0	1.71513e-11	0	1.50107e+06	19309.8	416215	3150.4	1.30454e+06	11214.4	959137	515070
																tRt10.42_593_peppflvU		701715	76746.6	169592	32596.3	149041	101994	172315	33160.2	136469	6127.13	121979	16114.6	184573	39615	124418	21261.4	94150.2	78672.7	436683	131976	291155	64802.4	282197	34005.3	834464	190583	248698	39366	125462	23096.3	333523	143047
																tRt12.84_741_peppflvK		0	0	0	0	25532.6	11991.3	1.97551e+06	22778.9	1.64275e+06	6581.9	826368	12174	0	0	0	0	6.78187e-13	8.37653e-13	0	0	0	0	0	0	3.04617e+06	75939.7	1.12097e+06	8629.29	727377	8599.19	2.56028e+06	1.05342e+06
																tRt13.18_579_peppflvK		8.22699e+06	273407	2.14785e+06	43199.5	1.99565e+06	863164	3.90987e+06	70929.5	1.76238e+06	19651.9	1.14278e+06	41867.7	3.62476e+06	63802.8	3.49032e+06	46418.9	1.07301e+06	1.1876e+06	4.26663e+06	165989	1.49193e+06	23144.5	1.66192e+06	32621.9	7.75595e+06	372227	2.88826e+06	29814.1	848549	10842	4.64679e+06	2.06672e+06
																tRt13.22_449_K3G		68529.1	210.575	24684.2	0	64907.6	37780.5	23617.4	0	29714	0	54677.4	0	26090.3	957.813	50304.4	1995.05	79097.6	67969.1	0	0	0	0	22658	0	73276.1	0	14223.2	0	54145.4	0	47285.3	31545.7
																tRt14.66_621_peppflvK		8.82185e+06	168180	1.80906e+06	24869.2	2.04089e+06	716754	2.84936e+06	19921.1	1.55829e+06	8755.57	642082	27130.6	2.82764e+06	21257.7	2.82701e+06	26779.6	794302	732223	3.60088e+06	111762	1.07568e+06	12469.6	952308	18802.4	1.04738e+07	215912	4.80151e+06	29889.8	1.2128e+06	11593.2	8.32616e+06	3.61743e+06
																tRt12.99_597_Phi35diGlc		228075	23165	57922.9	10740.2	231349	137665	53742.9	7081.21	87290	3666.04	196276	6486.69	82829.8	9538.3	142880	12861.6	212880	148677	64904.4	11925.2	98332.1	24644.8	348099	17501.9	295686	25011.8	154223	11025.8	374282	20775.8	264547	99964.2
																tRt14.74_433_Narinchalc_hex_I		35830.5	4712.34	59931.2	0	311136	167431	15050	0	40097.3	4374.32	167213	0	21545.6	2046.55	92437.6	0	496795	412819	4452.69	0	14654.2	1179.76	176890	0	34290.7	0	10361.4	0	267561	3084.34	12644.9	3259.13
																tRt16.03_433_Narichal_hex_II		168801	21365.3	38699.3	3145.01	279502	159538	33373.5	5349.3	38839.6	2332.01	95764.6	654.915	32068.9	831.137	127455	6772.68	246928	264729	27171.8	8926.28	187494	25292.4	238764	9343.18	160207	3990.06	113154	5528.38	372699	4550.54	154827	56363.7
																tRt20.10_271_Narichal		27129.2	2636.43	70124.2	0	298906	100204	16169.6	2638.82	97735.8	2824.84	76558.3	3375.96	67025.4	1539.57	89768.5	3350.63	101056	101042	2523.03	0	11107.3	837.994	318421	8416.66	16316.9	265.085	8596.24	256.39	135084	3211.05	28085.3	9240.49
																Filename		20200127_Carla_025	20200127_Carla_028	20200127_Carla_031	20200127_Carla_034	20200127_Carla_037	20200127_Carla_040	20200127_Carla_043	20200127_Carla_046	20200127_Carla_049	20200127_Carla_052	20200127_Carla_055	20200127_Carla_058	20200127_Carla_061	20200127_Carla_064	20200127_Carla_067	20200127_Carla_070	20200127_Carla_073	20200127_Carla_076	20200127_Carla_079	20200127_Carla_082	20200127_Carla_091	20200127_Carla_094	20200127_Carla_097	20200127_Carla_100	20200127_Carla_103	20200127_Carla_106	20200127_Carla_109	20200127_Carla_112	20200127_Carla_115	20200127_Carla_118	20200127_Carla_121	20200127_Carla_124
																		25	28	31	34	37	40	43	46	49	52	55	58	61	64	67	70	73	76	79	82	91	94	97	100	103	106	109	112	115	118	121	124
																		35	38	41	44	47	50	53	56	59	62	65	68	71	74	77	80	83	86	89	92	101	104	107	110	113	116	119	122	125	128	131	134
																		Green pepper (Jardin)	Green pepper (Jardin)	Green pepper (Jardin)	Green pepper (Jardin)	Green pepper (Jardin)	Green pepper (Jardin)	Yellow paprika pepper	Yellow paprika pepper	Yellow paprika pepper	Yellow paprika pepper	Yellow paprika pepper	Yellow paprika pepper	Green paprika pepper	Green paprika pepper	Green paprika pepper	Green paprika pepper	Green paprika pepper	Green paprika pepper	Purple pepper	Purple pepper	Purple pepper	Purple pepper	Purple pepper	Purple pepper	Red paprika pepper	Red paprika pepper	Red paprika pepper	Red paprika pepper	Red paprika pepper	Red paprika pepper	Jalapeno pepper	Jalapeno pepper
																		Immature	Immature	Green mature	Green mature	Red mature	Red mature	Immature	Immature	Green mature	Green mature	Yellow mature	Yellow mature	Immature	Immature	Green mature	Green mature	Red mature	Red mature	Immature	Immature	Purple mature	Purple mature	Red mature	Red mature	Immature	Immature	Green mature	Green mature	Red mature	Red mature	Immature	Immature
																		Peel	Pericarp	Peel	Pericarp	Peel	Pericarp	Peel	Pericarp	Peel	Pericarp	Peel	Pericarp	Peel	Pericarp	Peel	Pericarp	Peel	Pericarp	Peel	Pericarp	Peel	Pericarp	Peel	Pericarp	Peel	Pericarp	Peel	Pericarp	Peel	Pericarp	Peel	Pericarp
																		AVE	AVE	AVE	AVE	AVE	AVE	AVE	AVE	AVE	AVE	AVE	AVE	AVE	AVE	AVE	AVE	AVE	AVE	AVE	AVE	AVE	AVE	AVE	AVE	AVE	AVE	AVE	AVE	AVE	AVE	AVE	AVE
																tRt8.08_353_3CGA		1575.7	0	0	0	2.10326e-13	259.389	416.652	1.62953e-12	0	0	809.165	0	0	0	628.47	0	1077.85	311.517	1234.36	584.362	0	360.892	5257.9	227.579	2907.88	0	1559.64	0	1824.61	0	1689.95	829.829
																tRt10.74_353_4CGA		9760.74	0	3.34256e-12	0	2608.2	1027.28	12715.9	2.17632e-12	8.58366e-13	0	7659.95	0	0	0	9406.58	71.8639	3126.74	3650.77	125679	3235.62	6547.35	418.863	66571.1	1314.86	90765.3	1794.29	16471.6	0	15025.9	0	13413.9	3943.29
																tRt9.84_353_5CGA		118744	4.24986e-13	10770.6	0	21307.8	10949.4	105828	0	0	0	67172.6	0	18833.6	0	98205	512.807	34063.4	47481.2	660456	21867.4	40949.3	15117	340983	7739.78	592438	6617.1	119066	0	125750	0	67941.1	20089.2
																tRt14.36_515_DiCGA_I		128636	27501.5	86896	15444.1	72836.1	64964.6	133778	9455.16	90331.4	2759.19	93780.1	6945.31	92494.4	17331.8	135575	8866.7	86842.3	45773.1	3292.38	4559.99	47555.2	72701.9	186611	33496.1	151038	22517	169162	10514	87017	2565.71	130961	144414
																tRt14.75_515_DiCGA_II		72865.3	4594.11	40214	5327.35	62618	42494.6	48091	8428.2	47956.3	2061.78	40760.3	5287.9	25141.2	4026.09	30585.9	4868.4	27748.3	43697.8	361045	207284	153901	61649.3	177892	38504.4	99202.7	21964.4	36244.3	3045.15	37381.5	3140.95	206166	134456
																tRt14.96_515_DiCGA_III		14904.8	10420	71635.1	39638.1	59673.8	61498.2	650.02	0	0	0	5267.86	7849.36	55897.8	49592	17606.5	17751.1	37204.4	76147.9	1746.71	1924.9	88508.3	119649	193401	86899.8	7004.94	0	0	0	0	0	0	0
																tRt8.85_325_cou_hex_I		0	0	17668.4	5810.17	7104.72	5033.62	3364.41	219.988	10673.2	802.157	3373.87	215.525	32811.4	6919.99	39926.7	10219.3	2134.12	5237.97	3417.21	3671.79	11516.1	20870.7	16501	2211.3	1732.43	485.501	3302.48	215.021	4165.38	886.161	459.764	601.838
																tRt9.45_325_cou_hex_II		301747	5363.14	207293	11271.8	156678	91007.1	152888	1861.01	352100	4893.79	218314	4047.11	144358	6584.05	159924	3382.87	107672	111399	184512	8333.05	315390	16458.4	191319	23806.4	141835	2364.91	220441	1798.89	211116	2566.85	141541	25019.6
																tRt10.16_325_cou_hex_III		1491.5	0	3943.06	0	2161.56	2814.81	1314.55	0	7937.21	0	1162.9	1.62326e-12	14692.6	2124.65	11621	1392.33	7155.57	10306.7	2324.94	410.198	5704.38	2602.96	821.385	0	0	0	0	0	3484.92	0	0	0
																tRt8.06_341_caff_hex_I		51885.1	18524.9	47716.8	9945.7	17251.3	18597.8	16053.3	4047.92	49307.5	3670.35	6532.12	1591.1	54524.6	7854.85	28108.8	12269.6	5018.13	11885.9	4668.93	1706.02	13591.2	79701.2	51448.7	7798.95	284527	122933	103055	35497	26083.1	5948.43	11270.8	15030.3
																tRt8.68_341_caff_hex_II		3638.52	879.887	10160.3	1775.71	4342.97	2587.14	692.627	0	5289.58	119.83	1232.13	0	5426.81	303.942	2780.54	0	0	0	379.686	756.481	7546.23	7989.27	21370.5	2513.1	5490.58	3437.02	6171.88	2600	4059.29	1939.9	2191.25	2103.03
																tRt9.26_341_caff_hex_III		380713	8939.31	233530	9636.44	123746	63683.8	172159	2382.12	268250	4645.39	93345.1	3885.05	113052	3940.76	111362	2602.17	50738.1	96197	105483	5184.8	605155	40310.6	236937	21310.6	205752	5853.54	252067	1682.11	165517	3808.75	40794.5	10552.9
																tRt10.16_355_Feru_hex_I		13141.2	175.093	17671	3098.64	10827.8	7422.84	7337.23	80.3488	35328.3	1146.99	13543.7	3713.87	14731.7	2173.96	10351	1658.11	9663.73	13417.1	2607.42	284.824	26832.9	5379.41	21884.7	5034.53	3803.56	1016.35	5438.69	289.794	5482.49	1303.53	989.229	1436.51
																tRt10.33_355_Feru_hex_II		4625.51	5721.45	57182.1	66521.9	135445	175728	9392.4	1596.67	44714.9	34698.2	32785.2	63292.6	48660.5	48025	21753.6	32676.1	30363.2	61555	883.935	0	50847.2	168155	118172	52464.5	142154	100135	12200.5	31223.3	119437	105636	3014.23	4179.41
																tRt8.51_903_QGRAR		0	0	0	0	0	0	0	0	0	4.89517e-12	0	0	0	0	0	5.08199e-12	0	0	3.21741e-12	2.59522e-12	0	5.7815e-13	0	0	0	0	1.73789e-12	0	0	0	0	0
																tRt9.07_771_QGRR		8.546e-12	3.7637e-13	5.2772e-12	4.83118e-12	2.64453e-10	4.18029e-11	4.30882e-12	0	6.50745	1.11965e-12	5.58603e-11	1.22267e-12	1.62494e-12	4.85739e-14	3.33843e-12	0	1.73566e-12	3.42931e-12	52222.8	1153.82	29463.2	584.137	50423.8	0	0	1.08779e-12	1.08269e-13	0	10801.3	0	4290.87	1469.48
																tRt11.87_741_QGRA		70566	720.229	19758.6	0	14972.5	7449.47	0	0	3.07433e-12	0	0	0	20796.1	0	16050.2	0	9.56244e-12	5938.38	35000	1693.26	6211.71	0	14954.6	0	22287.9	576.99	4290.8	678.88	8713.57	0	17480.8	1832.35
																tRt12.67_725_KGRA		0	0	0	1.74678e-11	0	0	0	0	0	4.10549e-13	0	0	0	0	5.54568e-12	1.49843e-13	0	4.18647e-13	0	5.58089e-15	0	0	0	0	0	4.37561e-12	0	0	0	0	0	4.95929e-14
																tRt12.79_609_Rutin		802376	13315.5	132766	1499.34	205764	94701	132160	12327	78888.4	8246.39	141438	3384.53	57372	1721.28	153059	2886.51	169452	108558	6.15968e+06	171889	1.72531e+06	30243.5	369761	11203.1	260659	8170.3	54862.2	0	82450	0	921434	330068
																tRt13.79_593_KGR		12665.1	55217.8	3487.77	9050.56	21926.2	16205	290.431	8.3443e-13	4.02447e-11	0	15531.5	1.65622e-12	0	4138.16	1758.15	5277.48	32746.6	16643.9	1.84829e+06	153694	675533	45691.8	731362	16842.6	3033.85	1536.27	0	0	3494.25	0	775.396	1505.93
																tRt13.44_463_Q3G		1.29759e+06	13029.8	142550	0	150760	74233.2	307154	1301.1	156162	3479.53	198149	6438.16	213531	6.17588e-12	771824	10139.9	312333	152845	184547	0	10623.5	1572.22	27361.6	0	567637	6031.31	365021	0	276106	4.07209e-13	1.27588e+06	510907
																tRt14.65_447_Q3Rha		1.31441e+07	501933	2.85828e+06	71231	1.88654e+06	742218	6.46602e+06	148231	3.50345e+06	52472.3	3.43543e+06	95212.5	3.3785e+06	92488.2	6.3287e+06	146613	2.24843e+06	1.86377e+06	16161	7243.28	3653.05	3148.59	12503	4221.12	1.22896e+07	402261	7.79916e+06	138329	2.00907e+06	44269	1.35047e+07	7.00879e+06
																tRt15.93_431_K3Rha		144335	206269	24072.7	22013.5	0	4138.09	45824.9	47084.7	27875	0	1801.08	0	22816	16428.3	47927.1	20741.7	5850.85	7904.09	0	0	0	0	0	0	71385.3	24617	73722.5	10845.8	4944.32	0	17327.1	6210.4
																tRt11.20_919_Del-3-cis-cou-§_1		7.87762e-11	5.10119e-11	8.10604e-11	7.83301e-11	7.93881e-11	8.14328e-11	7.60458e-11	7.94046e-11	7.90848e-11	7.54105e-11	7.67512e-11	7.52224e-11	7.52783e-11	7.57324e-11	7.98238e-11	7.47639e-11	7.68476e-11	7.87193e-11	3.20681e+07	663630	5.63078e+06	1.35295e+06	178646	10214.9	8.12822e-11	8.24966e-11	8.20726e-11	7.93161e-11	7.91825e-11	8.06504e-11	8.12121e-11	7.78394e-11
																tRt11.54_949_Del-3-feruRut-§_2		7.87762e-11	5.10119e-11	8.10604e-11	7.83301e-11	7.93881e-11	8.14328e-11	7.60458e-11	7.94046e-11	7.90848e-11	7.54105e-11	7.67512e-11	7.52224e-11	7.52783e-11	7.57324e-11	7.98238e-11	7.47639e-11	7.68476e-11	7.87193e-11	482509	8379.44	252352	78108.9	40896.2	12447.8	8.12822e-11	8.24966e-11	8.20726e-11	7.93161e-11	7.91825e-11	8.06504e-11	8.12121e-11	7.78394e-11
																tRt12.10__933_Pet_3_couRut_檭_3		0	0	0	0	0	0	0	0	0	0	0	3.54802e-16	2.49392e-12	0	2.13416e-13	0	2.62409e-12	0	5.27825e-11	0	0	0	0	8.92217e-12	0	0	0	0	1.99269e-11	0	0	2.49914e-11
																tRt9.28_757_peppflv		106385	1702.23	13323.3	0	9691.24	5394.09	12563.3	0	6231.34	0	2.01939e-11	0	5388.87	0	38432.3	0	14075.8	2989.45	201811	5415.92	51980.3	0	79447.4	0	29803.4	0	19355.4	0	7593.88	0	420556	132534
																tRt9.75_771_flvQ		1.68517e-11	0	5995.68	0	133178	70944.4	2061.96	0	12873.1	0	49779.8	0	0	7.93826e-13	1.31817e-11	0	10525.2	11183.5	0	0	0	0	0	0	0	0	0	0	394852	5969.03	0	4523
																tRt9.86_609_flv		1.52248e+06	33168.2	216368	2681.21	1.14958e+06	665748	384841	3117.56	179298	4384.13	1.38473e+06	11966.5	198075	4641.31	486163	5575.94	550571	436829	0	0	0	0	5.47816e-11	0	1.4692e+06	19299.7	447696	3136.7	1.30508e+06	11361.2	958847	551547
																tRt10.08_609_peppflv		1.65623e+06	33168.2	211870	2570.63	1.14932e+06	665709	384891	3135.23	179298	4842.02	1.36882e+06	12063.1	201897	4290.86	486355	5575.94	550357	417807	0	0	0	0	1.71513e-11	0	1.50107e+06	19309.8	416215	3150.4	1.30454e+06	11214.4	959137	515070
																tRt10.42_593_peppflvU		701715	76746.6	169592	32596.3	149041	101994	172315	33160.2	136469	6127.13	121979	16114.6	184573	39615	124418	21261.4	94150.2	78672.7	436683	131976	291155	64802.4	282197	34005.3	834464	190583	248698	39366	125462	23096.3	333523	143047
																tRt12.84_741_peppflvK		0	0	0	0	25532.6	11991.3	1.97551e+06	22778.9	1.64275e+06	6581.9	826368	12174	0	0	0	0	6.78187e-13	8.37653e-13	0	0	0	0	0	0	3.04617e+06	75939.7	1.12097e+06	8629.29	727377	8599.19	2.56028e+06	1.05342e+06
																tRt13.18_579_peppflvK		8.22699e+06	273407	2.14785e+06	43199.5	1.99565e+06	863164	3.90987e+06	70929.5	1.76238e+06	19651.9	1.14278e+06	41867.7	3.62476e+06	63802.8	3.49032e+06	46418.9	1.07301e+06	1.1876e+06	4.26663e+06	165989	1.49193e+06	23144.5	1.66192e+06	32621.9	7.75595e+06	372227	2.88826e+06	29814.1	848549	10842	4.64679e+06	2.06672e+06
																tRt13.22_449_K3G		68529.1	210.575	24684.2	0	64907.6	37780.5	23617.4	0	29714	0	54677.4	0	26090.3	957.813	50304.4	1995.05	79097.6	67969.1	0	0	0	0	22658	0	73276.1	0	14223.2	0	54145.4	0	47285.3	31545.7
																tRt14.66_621_peppflvK		8.82185e+06	168180	1.80906e+06	24869.2	2.04089e+06	716754	2.84936e+06	19921.1	1.55829e+06	8755.57	642082	27130.6	2.82764e+06	21257.7	2.82701e+06	26779.6	794302	732223	3.60088e+06	111762	1.07568e+06	12469.6	952308	18802.4	1.04738e+07	215912	4.80151e+06	29889.8	1.2128e+06	11593.2	8.32616e+06	3.61743e+06
																tRt12.99_597_Phi35diGlc		228075	23165	57922.9	10740.2	231349	137665	53742.9	7081.21	87290	3666.04	196276	6486.69	82829.8	9538.3	142880	12861.6	212880	148677	64904.4	11925.2	98332.1	24644.8	348099	17501.9	295686	25011.8	154223	11025.8	374282	20775.8	264547	99964.2
																tRt14.74_433_Narinchalc_hex_I		35830.5	4712.34	59931.2	0	311136	167431	15050	0	40097.3	4374.32	167213	0	21545.6	2046.55	92437.6	0	496795	412819	4452.69	0	14654.2	1179.76	176890	0	34290.7	0	10361.4	0	267561	3084.34	12644.9	3259.13
																tRt16.03_433_Narichal_hex_II		168801	21365.3	38699.3	3145.01	279502	159538	33373.5	5349.3	38839.6	2332.01	95764.6	654.915	32068.9	831.137	127455	6772.68	246928	264729	27171.8	8926.28	187494	25292.4	238764	9343.18	160207	3990.06	113154	5528.38	372699	4550.54	154827	56363.7
																tRt20.10_271_Narichal		27129.2	2636.43	70124.2	0	298906	100204	16169.6	2638.82	97735.8	2824.84	76558.3	3375.96	67025.4	1539.57	89768.5	3350.63	101056	101042	2523.03	0	11107.3	837.994	318421	8416.66	16316.9	265.085	8596.24	256.39	135084	3211.05	28085.3	9240.49
																Filename		20200127_Carla_025	20200127_Carla_028	20200127_Carla_031	20200127_Carla_034	20200127_Carla_037	20200127_Carla_040	20200127_Carla_043	20200127_Carla_046	20200127_Carla_049	20200127_Carla_052	20200127_Carla_055	20200127_Carla_058	20200127_Carla_061	20200127_Carla_064	20200127_Carla_067	20200127_Carla_070	20200127_Carla_073	20200127_Carla_076	20200127_Carla_079	20200127_Carla_082	20200127_Carla_091	20200127_Carla_094	20200127_Carla_097	20200127_Carla_100	20200127_Carla_103	20200127_Carla_106	20200127_Carla_109	20200127_Carla_112	20200127_Carla_115	20200127_Carla_118	20200127_Carla_121	20200127_Carla_124
																		25	28	31	34	37	40	43	46	49	52	55	58	61	64	67	70	73	76	79	82	91	94	97	100	103	106	109	112	115	118	121	124
																		35	38	41	44	47	50	53	56	59	62	65	68	71	74	77	80	83	86	89	92	101	104	107	110	113	116	119	122	125	128	131	134
																		Green pepper (Jardin)	Green pepper (Jardin)	Green pepper (Jardin)	Green pepper (Jardin)	Green pepper (Jardin)	Green pepper (Jardin)	Yellow paprika pepper	Yellow paprika pepper	Yellow paprika pepper	Yellow paprika pepper	Yellow paprika pepper	Yellow paprika pepper	Green paprika pepper	Green paprika pepper	Green paprika pepper	Green paprika pepper	Green paprika pepper	Green paprika pepper	Purple pepper	Purple pepper	Purple pepper	Purple pepper	Purple pepper	Purple pepper	Red paprika pepper	Red paprika pepper	Red paprika pepper	Red paprika pepper	Red paprika pepper	Red paprika pepper	Jalapeno pepper	Jalapeno pepper
																		Immature	Immature	Green mature	Green mature	Red mature	Red mature	Immature	Immature	Green mature	Green mature	Yellow mature	Yellow mature	Immature	Immature	Green mature	Green mature	Red mature	Red mature	Immature	Immature	Purple mature	Purple mature	Red mature	Red mature	Immature	Immature	Green mature	Green mature	Red mature	Red mature	Immature	Immature
																		Peel	Pericarp	Peel	Pericarp	Peel	Pericarp	Peel	Pericarp	Peel	Pericarp	Peel	Pericarp	Peel	Pericarp	Peel	Pericarp	Peel	Pericarp	Peel	Pericarp	Peel	Pericarp	Peel	Pericarp	Peel	Pericarp	Peel	Pericarp	Peel	Pericarp	Peel	Pericarp
																		AVE	AVE	AVE	AVE	AVE	AVE	AVE	AVE	AVE	AVE	AVE	AVE	AVE	AVE	AVE	AVE	AVE	AVE	AVE	AVE	AVE	AVE	AVE	AVE	AVE	AVE	AVE	AVE	AVE	AVE	AVE	AVE
																tRt8.08_353_3CGA		1575.7	0	0	0	2.10326e-13	259.389	416.652	1.62953e-12	0	0	809.165	0	0	0	628.47	0	1077.85	311.517	1234.36	584.362	0	360.892	5257.9	227.579	2907.88	0	1559.64	0	1824.61	0	1689.95	829.829
																tRt10.74_353_4CGA		9760.74	0	3.34256e-12	0	2608.2	1027.28	12715.9	2.17632e-12	8.58366e-13	0	7659.95	0	0	0	9406.58	71.8639	3126.74	3650.77	125679	3235.62	6547.35	418.863	66571.1	1314.86	90765.3	1794.29	16471.6	0	15025.9	0	13413.9	3943.29
																tRt9.84_353_5CGA		118744	4.24986e-13	10770.6	0	21307.8	10949.4	105828	0	0	0	67172.6	0	18833.6	0	98205	512.807	34063.4	47481.2	660456	21867.4	40949.3	15117	340983	7739.78	592438	6617.1	119066	0	125750	0	67941.1	20089.2
																tRt14.36_515_DiCGA_I		128636	27501.5	86896	15444.1	72836.1	64964.6	133778	9455.16	90331.4	2759.19	93780.1	6945.31	92494.4	17331.8	135575	8866.7	86842.3	45773.1	3292.38	4559.99	47555.2	72701.9	186611	33496.1	151038	22517	169162	10514	87017	2565.71	130961	144414
																tRt14.75_515_DiCGA_II		72865.3	4594.11	40214	5327.35	62618	42494.6	48091	8428.2	47956.3	2061.78	40760.3	5287.9	25141.2	4026.09	30585.9	4868.4	27748.3	43697.8	361045	207284	153901	61649.3	177892	38504.4	99202.7	21964.4	36244.3	3045.15	37381.5	3140.95	206166	134456
																tRt14.96_515_DiCGA_III		14904.8	10420	71635.1	39638.1	59673.8	61498.2	650.02	0	0	0	5267.86	7849.36	55897.8	49592	17606.5	17751.1	37204.4	76147.9	1746.71	1924.9	88508.3	119649	193401	86899.8	7004.94	0	0	0	0	0	0	0
																tRt8.85_325_cou_hex_I		0	0	17668.4	5810.17	7104.72	5033.62	3364.41	219.988	10673.2	802.157	3373.87	215.525	32811.4	6919.99	39926.7	10219.3	2134.12	5237.97	3417.21	3671.79	11516.1	20870.7	16501	2211.3	1732.43	485.501	3302.48	215.021	4165.38	886.161	459.764	601.838
																tRt9.45_325_cou_hex_II		301747	5363.14	207293	11271.8	156678	91007.1	152888	1861.01	352100	4893.79	218314	4047.11	144358	6584.05	159924	3382.87	107672	111399	184512	8333.05	315390	16458.4	191319	23806.4	141835	2364.91	220441	1798.89	211116	2566.85	141541	25019.6
																tRt10.16_325_cou_hex_III		1491.5	0	3943.06	0	2161.56	2814.81	1314.55	0	7937.21	0	1162.9	1.62326e-12	14692.6	2124.65	11621	1392.33	7155.57	10306.7	2324.94	410.198	5704.38	2602.96	821.385	0	0	0	0	0	3484.92	0	0	0
																tRt8.06_341_caff_hex_I		51885.1	18524.9	47716.8	9945.7	17251.3	18597.8	16053.3	4047.92	49307.5	3670.35	6532.12	1591.1	54524.6	7854.85	28108.8	12269.6	5018.13	11885.9	4668.93	1706.02	13591.2	79701.2	51448.7	7798.95	284527	122933	103055	35497	26083.1	5948.43	11270.8	15030.3
																tRt8.68_341_caff_hex_II		3638.52	879.887	10160.3	1775.71	4342.97	2587.14	692.627	0	5289.58	119.83	1232.13	0	5426.81	303.942	2780.54	0	0	0	379.686	756.481	7546.23	7989.27	21370.5	2513.1	5490.58	3437.02	6171.88	2600	4059.29	1939.9	2191.25	2103.03
																tRt9.26_341_caff_hex_III		380713	8939.31	233530	9636.44	123746	63683.8	172159	2382.12	268250	4645.39	93345.1	3885.05	113052	3940.76	111362	2602.17	50738.1	96197	105483	5184.8	605155	40310.6	236937	21310.6	205752	5853.54	252067	1682.11	165517	3808.75	40794.5	10552.9
																tRt10.16_355_Feru_hex_I		13141.2	175.093	17671	3098.64	10827.8	7422.84	7337.23	80.3488	35328.3	1146.99	13543.7	3713.87	14731.7	2173.96	10351	1658.11	9663.73	13417.1	2607.42	284.824	26832.9	5379.41	21884.7	5034.53	3803.56	1016.35	5438.69	289.794	5482.49	1303.53	989.229	1436.51
																tRt10.33_355_Feru_hex_II		4625.51	5721.45	57182.1	66521.9	135445	175728	9392.4	1596.67	44714.9	34698.2	32785.2	63292.6	48660.5	48025	21753.6	32676.1	30363.2	61555	883.935	0	50847.2	168155	118172	52464.5	142154	100135	12200.5	31223.3	119437	105636	3014.23	4179.41
																tRt8.51_903_QGRAR		0	0	0	0	0	0	0	0	0	4.89517e-12	0	0	0	0	0	5.08199e-12	0	0	3.21741e-12	2.59522e-12	0	5.7815e-13	0	0	0	0	1.73789e-12	0	0	0	0	0
																tRt9.07_771_QGRR		8.546e-12	3.7637e-13	5.2772e-12	4.83118e-12	2.64453e-10	4.18029e-11	4.30882e-12	0	6.50745	1.11965e-12	5.58603e-11	1.22267e-12	1.62494e-12	4.85739e-14	3.33843e-12	0	1.73566e-12	3.42931e-12	52222.8	1153.82	29463.2	584.137	50423.8	0	0	1.08779e-12	1.08269e-13	0	10801.3	0	4290.87	1469.48
																tRt11.87_741_QGRA		70566	720.229	19758.6	0	14972.5	7449.47	0	0	3.07433e-12	0	0	0	20796.1	0	16050.2	0	9.56244e-12	5938.38	35000	1693.26	6211.71	0	14954.6	0	22287.9	576.99	4290.8	678.88	8713.57	0	17480.8	1832.35
																tRt12.67_725_KGRA		0	0	0	1.74678e-11	0	0	0	0	0	4.10549e-13	0	0	0	0	5.54568e-12	1.49843e-13	0	4.18647e-13	0	5.58089e-15	0	0	0	0	0	4.37561e-12	0	0	0	0	0	4.95929e-14
																tRt12.79_609_Rutin		802376	13315.5	132766	1499.34	205764	94701	132160	12327	78888.4	8246.39	141438	3384.53	57372	1721.28	153059	2886.51	169452	108558	6.15968e+06	171889	1.72531e+06	30243.5	369761	11203.1	260659	8170.3	54862.2	0	82450	0	921434	330068
																tRt13.79_593_KGR		12665.1	55217.8	3487.77	9050.56	21926.2	16205	290.431	8.3443e-13	4.02447e-11	0	15531.5	1.65622e-12	0	4138.16	1758.15	5277.48	32746.6	16643.9	1.84829e+06	153694	675533	45691.8	731362	16842.6	3033.85	1536.27	0	0	3494.25	0	775.396	1505.93
																tRt13.44_463_Q3G		1.29759e+06	13029.8	142550	0	150760	74233.2	307154	1301.1	156162	3479.53	198149	6438.16	213531	6.17588e-12	771824	10139.9	312333	152845	184547	0	10623.5	1572.22	27361.6	0	567637	6031.31	365021	0	276106	4.07209e-13	1.27588e+06	510907
																tRt14.65_447_Q3Rha		1.31441e+07	501933	2.85828e+06	71231	1.88654e+06	742218	6.46602e+06	148231	3.50345e+06	52472.3	3.43543e+06	95212.5	3.3785e+06	92488.2	6.3287e+06	146613	2.24843e+06	1.86377e+06	16161	7243.28	3653.05	3148.59	12503	4221.12	1.22896e+07	402261	7.79916e+06	138329	2.00907e+06	44269	1.35047e+07	7.00879e+06
																tRt15.93_431_K3Rha		144335	206269	24072.7	22013.5	0	4138.09	45824.9	47084.7	27875	0	1801.08	0	22816	16428.3	47927.1	20741.7	5850.85	7904.09	0	0	0	0	0	0	71385.3	24617	73722.5	10845.8	4944.32	0	17327.1	6210.4
																tRt11.20_919_Del-3-cis-cou-§_1		7.87762e-11	5.10119e-11	8.10604e-11	7.83301e-11	7.93881e-11	8.14328e-11	7.60458e-11	7.94046e-11	7.90848e-11	7.54105e-11	7.67512e-11	7.52224e-11	7.52783e-11	7.57324e-11	7.98238e-11	7.47639e-11	7.68476e-11	7.87193e-11	3.20681e+07	663630	5.63078e+06	1.35295e+06	178646	10214.9	8.12822e-11	8.24966e-11	8.20726e-11	7.93161e-11	7.91825e-11	8.06504e-11	8.12121e-11	7.78394e-11
																tRt11.54_949_Del-3-feruRut-§_2		7.87762e-11	5.10119e-11	8.10604e-11	7.83301e-11	7.93881e-11	8.14328e-11	7.60458e-11	7.94046e-11	7.90848e-11	7.54105e-11	7.67512e-11	7.52224e-11	7.52783e-11	7.57324e-11	7.98238e-11	7.47639e-11	7.68476e-11	7.87193e-11	482509	8379.44	252352	78108.9	40896.2	12447.8	8.12822e-11	8.24966e-11	8.20726e-11	7.93161e-11	7.91825e-11	8.06504e-11	8.12121e-11	7.78394e-11
																tRt12.10__933_Pet_3_couRut_檭_3		0	0	0	0	0	0	0	0	0	0	0	3.54802e-16	2.49392e-12	0	2.13416e-13	0	2.62409e-12	0	5.27825e-11	0	0	0	0	8.92217e-12	0	0	0	0	1.99269e-11	0	0	2.49914e-11
																tRt9.28_757_peppflv		106385	1702.23	13323.3	0	9691.24	5394.09	12563.3	0	6231.34	0	2.01939e-11	0	5388.87	0	38432.3	0	14075.8	2989.45	201811	5415.92	51980.3	0	79447.4	0	29803.4	0	19355.4	0	7593.88	0	420556	132534
																tRt9.75_771_flvQ		1.68517e-11	0	5995.68	0	133178	70944.4	2061.96	0	12873.1	0	49779.8	0	0	7.93826e-13	1.31817e-11	0	10525.2	11183.5	0	0	0	0	0	0	0	0	0	0	394852	5969.03	0	4523
																tRt9.86_609_flv		1.52248e+06	33168.2	216368	2681.21	1.14958e+06	665748	384841	3117.56	179298	4384.13	1.38473e+06	11966.5	198075	4641.31	486163	5575.94	550571	436829	0	0	0	0	5.47816e-11	0	1.4692e+06	19299.7	447696	3136.7	1.30508e+06	11361.2	958847	551547
																tRt10.08_609_peppflv		1.65623e+06	33168.2	211870	2570.63	1.14932e+06	665709	384891	3135.23	179298	4842.02	1.36882e+06	12063.1	201897	4290.86	486355	5575.94	550357	417807	0	0	0	0	1.71513e-11	0	1.50107e+06	19309.8	416215	3150.4	1.30454e+06	11214.4	959137	515070
																tRt10.42_593_peppflvU		701715	76746.6	169592	32596.3	149041	101994	172315	33160.2	136469	6127.13	121979	16114.6	184573	39615	124418	21261.4	94150.2	78672.7	436683	131976	291155	64802.4	282197	34005.3	834464	190583	248698	39366	125462	23096.3	333523	143047
																tRt12.84_741_peppflvK		0	0	0	0	25532.6	11991.3	1.97551e+06	22778.9	1.64275e+06	6581.9	826368	12174	0	0	0	0	6.78187e-13	8.37653e-13	0	0	0	0	0	0	3.04617e+06	75939.7	1.12097e+06	8629.29	727377	8599.19	2.56028e+06	1.05342e+06
																tRt13.18_579_peppflvK		8.22699e+06	273407	2.14785e+06	43199.5	1.99565e+06	863164	3.90987e+06	70929.5	1.76238e+06	19651.9	1.14278e+06	41867.7	3.62476e+06	63802.8	3.49032e+06	46418.9	1.07301e+06	1.1876e+06	4.26663e+06	165989	1.49193e+06	23144.5	1.66192e+06	32621.9	7.75595e+06	372227	2.88826e+06	29814.1	848549	10842	4.64679e+06	2.06672e+06
																tRt13.22_449_K3G		68529.1	210.575	24684.2	0	64907.6	37780.5	23617.4	0	29714	0	54677.4	0	26090.3	957.813	50304.4	1995.05	79097.6	67969.1	0	0	0	0	22658	0	73276.1	0	14223.2	0	54145.4	0	47285.3	31545.7
																tRt14.66_621_peppflvK		8.82185e+06	168180	1.80906e+06	24869.2	2.04089e+06	716754	2.84936e+06	19921.1	1.55829e+06	8755.57	642082	27130.6	2.82764e+06	21257.7	2.82701e+06	26779.6	794302	732223	3.60088e+06	111762	1.07568e+06	12469.6	952308	18802.4	1.04738e+07	215912	4.80151e+06	29889.8	1.2128e+06	11593.2	8.32616e+06	3.61743e+06
																tRt12.99_597_Phi35diGlc		228075	23165	57922.9	10740.2	231349	137665	53742.9	7081.21	87290	3666.04	196276	6486.69	82829.8	9538.3	142880	12861.6	212880	148677	64904.4	11925.2	98332.1	24644.8	348099	17501.9	295686	25011.8	154223	11025.8	374282	20775.8	264547	99964.2
																tRt14.74_433_Narinchalc_hex_I		35830.5	4712.34	59931.2	0	311136	167431	15050	0	40097.3	4374.32	167213	0	21545.6	2046.55	92437.6	0	496795	412819	4452.69	0	14654.2	1179.76	176890	0	34290.7	0	10361.4	0	267561	3084.34	12644.9	3259.13
																tRt16.03_433_Narichal_hex_II		168801	21365.3	38699.3	3145.01	279502	159538	33373.5	5349.3	38839.6	2332.01	95764.6	654.915	32068.9	831.137	127455	6772.68	246928	264729	27171.8	8926.28	187494	25292.4	238764	9343.18	160207	3990.06	113154	5528.38	372699	4550.54	154827	56363.7
																tRt20.10_271_Narichal		27129.2	2636.43	70124.2	0	298906	100204	16169.6	2638.82	97735.8	2824.84	76558.3	3375.96	67025.4	1539.57	89768.5	3350.63	101056	101042	2523.03	0	11107.3	837.994	318421	8416.66	16316.9	265.085	8596.24	256.39	135084	3211.05	28085.3	9240.49
																Filename		20200127_Carla_025	20200127_Carla_028	20200127_Carla_031	20200127_Carla_034	20200127_Carla_037	20200127_Carla_040	20200127_Carla_043	20200127_Carla_046	20200127_Carla_049	20200127_Carla_052	20200127_Carla_055	20200127_Carla_058	20200127_Carla_061	20200127_Carla_064	20200127_Carla_067	20200127_Carla_070	20200127_Carla_073	20200127_Carla_076	20200127_Carla_079	20200127_Carla_082	20200127_Carla_091	20200127_Carla_094	20200127_Carla_097	20200127_Carla_100	20200127_Carla_103	20200127_Carla_106	20200127_Carla_109	20200127_Carla_112	20200127_Carla_115	20200127_Carla_118	20200127_Carla_121	20200127_Carla_124
																		25	28	31	34	37	40	43	46	49	52	55	58	61	64	67	70	73	76	79	82	91	94	97	100	103	106	109	112	115	118	121	124
																		35	38	41	44	47	50	53	56	59	62	65	68	71	74	77	80	83	86	89	92	101	104	107	110	113	116	119	122	125	128	131	134
																		Green pepper (Jardin)	Green pepper (Jardin)	Green pepper (Jardin)	Green pepper (Jardin)	Green pepper (Jardin)	Green pepper (Jardin)	Yellow paprika pepper	Yellow paprika pepper	Yellow paprika pepper	Yellow paprika pepper	Yellow paprika pepper	Yellow paprika pepper	Green paprika pepper	Green paprika pepper	Green paprika pepper	Green paprika pepper	Green paprika pepper	Green paprika pepper	Purple pepper	Purple pepper	Purple pepper	Purple pepper	Purple pepper	Purple pepper	Red paprika pepper	Red paprika pepper	Red paprika pepper	Red paprika pepper	Red paprika pepper	Red paprika pepper	Jalapeno pepper	Jalapeno pepper
																		Immature	Immature	Green mature	Green mature	Red mature	Red mature	Immature	Immature	Green mature	Green mature	Yellow mature	Yellow mature	Immature	Immature	Green mature	Green mature	Red mature	Red mature	Immature	Immature	Purple mature	Purple mature	Red mature	Red mature	Immature	Immature	Green mature	Green mature	Red mature	Red mature	Immature	Immature
																		Peel	Pericarp	Peel	Pericarp	Peel	Pericarp	Peel	Pericarp	Peel	Pericarp	Peel	Pericarp	Peel	Pericarp	Peel	Pericarp	Peel	Pericarp	Peel	Pericarp	Peel	Pericarp	Peel	Pericarp	Peel	Pericarp	Peel	Pericarp	Peel	Pericarp	Peel	Pericarp
																		AVE	AVE	AVE	AVE	AVE	AVE	AVE	AVE	AVE	AVE	AVE	AVE	AVE	AVE	AVE	AVE	AVE	AVE	AVE	AVE	AVE	AVE	AVE	AVE	AVE	AVE	AVE	AVE	AVE	AVE	AVE	AVE
																tRt8.08_353_3CGA		1575.7	0	0	0	2.10326e-13	259.389	416.652	1.62953e-12	0	0	809.165	0	0	0	628.47	0	1077.85	311.517	1234.36	584.362	0	360.892	5257.9	227.579	2907.88	0	1559.64	0	1824.61	0	1689.95	829.829
																tRt10.74_353_4CGA		9760.74	0	3.34256e-12	0	2608.2	1027.28	12715.9	2.17632e-12	8.58366e-13	0	7659.95	0	0	0	9406.58	71.8639	3126.74	3650.77	125679	3235.62	6547.35	418.863	66571.1	1314.86	90765.3	1794.29	16471.6	0	15025.9	0	13413.9	3943.29
																tRt9.84_353_5CGA		118744	4.24986e-13	10770.6	0	21307.8	10949.4	105828	0	0	0	67172.6	0	18833.6	0	98205	512.807	34063.4	47481.2	660456	21867.4	40949.3	15117	340983	7739.78	592438	6617.1	119066	0	125750	0	67941.1	20089.2
																tRt14.36_515_DiCGA_I		128636	27501.5	86896	15444.1	72836.1	64964.6	133778	9455.16	90331.4	2759.19	93780.1	6945.31	92494.4	17331.8	135575	8866.7	86842.3	45773.1	3292.38	4559.99	47555.2	72701.9	186611	33496.1	151038	22517	169162	10514	87017	2565.71	130961	144414
																tRt14.75_515_DiCGA_II		72865.3	4594.11	40214	5327.35	62618	42494.6	48091	8428.2	47956.3	2061.78	40760.3	5287.9	25141.2	4026.09	30585.9	4868.4	27748.3	43697.8	361045	207284	153901	61649.3	177892	38504.4	99202.7	21964.4	36244.3	3045.15	37381.5	3140.95	206166	134456
																tRt14.96_515_DiCGA_III		14904.8	10420	71635.1	39638.1	59673.8	61498.2	650.02	0	0	0	5267.86	7849.36	55897.8	49592	17606.5	17751.1	37204.4	76147.9	1746.71	1924.9	88508.3	119649	193401	86899.8	7004.94	0	0	0	0	0	0	0
																tRt8.85_325_cou_hex_I		0	0	17668.4	5810.17	7104.72	5033.62	3364.41	219.988	10673.2	802.157	3373.87	215.525	32811.4	6919.99	39926.7	10219.3	2134.12	5237.97	3417.21	3671.79	11516.1	20870.7	16501	2211.3	1732.43	485.501	3302.48	215.021	4165.38	886.161	459.764	601.838
																tRt9.45_325_cou_hex_II		301747	5363.14	207293	11271.8	156678	91007.1	152888	1861.01	352100	4893.79	218314	4047.11	144358	6584.05	159924	3382.87	107672	111399	184512	8333.05	315390	16458.4	191319	23806.4	141835	2364.91	220441	1798.89	211116	2566.85	141541	25019.6
																tRt10.16_325_cou_hex_III		1491.5	0	3943.06	0	2161.56	2814.81	1314.55	0	7937.21	0	1162.9	1.62326e-12	14692.6	2124.65	11621	1392.33	7155.57	10306.7	2324.94	410.198	5704.38	2602.96	821.385	0	0	0	0	0	3484.92	0	0	0
																tRt8.06_341_caff_hex_I		51885.1	18524.9	47716.8	9945.7	17251.3	18597.8	16053.3	4047.92	49307.5	3670.35	6532.12	1591.1	54524.6	7854.85	28108.8	12269.6	5018.13	11885.9	4668.93	1706.02	13591.2	79701.2	51448.7	7798.95	284527	122933	103055	35497	26083.1	5948.43	11270.8	15030.3
																tRt8.68_341_caff_hex_II		3638.52	879.887	10160.3	1775.71	4342.97	2587.14	692.627	0	5289.58	119.83	1232.13	0	5426.81	303.942	2780.54	0	0	0	379.686	756.481	7546.23	7989.27	21370.5	2513.1	5490.58	3437.02	6171.88	2600	4059.29	1939.9	2191.25	2103.03
																tRt9.26_341_caff_hex_III		380713	8939.31	233530	9636.44	123746	63683.8	172159	2382.12	268250	4645.39	93345.1	3885.05	113052	3940.76	111362	2602.17	50738.1	96197	105483	5184.8	605155	40310.6	236937	21310.6	205752	5853.54	252067	1682.11	165517	3808.75	40794.5	10552.9
																tRt10.16_355_Feru_hex_I		13141.2	175.093	17671	3098.64	10827.8	7422.84	7337.23	80.3488	35328.3	1146.99	13543.7	3713.87	14731.7	2173.96	10351	1658.11	9663.73	13417.1	2607.42	284.824	26832.9	5379.41	21884.7	5034.53	3803.56	1016.35	5438.69	289.794	5482.49	1303.53	989.229	1436.51
																tRt10.33_355_Feru_hex_II		4625.51	5721.45	57182.1	66521.9	135445	175728	9392.4	1596.67	44714.9	34698.2	32785.2	63292.6	48660.5	48025	21753.6	32676.1	30363.2	61555	883.935	0	50847.2	168155	118172	52464.5	142154	100135	12200.5	31223.3	119437	105636	3014.23	4179.41
																tRt8.51_903_QGRAR		0	0	0	0	0	0	0	0	0	4.89517e-12	0	0	0	0	0	5.08199e-12	0	0	3.21741e-12	2.59522e-12	0	5.7815e-13	0	0	0	0	1.73789e-12	0	0	0	0	0
																tRt9.07_771_QGRR		8.546e-12	3.7637e-13	5.2772e-12	4.83118e-12	2.64453e-10	4.18029e-11	4.30882e-12	0	6.50745	1.11965e-12	5.58603e-11	1.22267e-12	1.62494e-12	4.85739e-14	3.33843e-12	0	1.73566e-12	3.42931e-12	52222.8	1153.82	29463.2	584.137	50423.8	0	0	1.08779e-12	1.08269e-13	0	10801.3	0	4290.87	1469.48
																tRt11.87_741_QGRA		70566	720.229	19758.6	0	14972.5	7449.47	0	0	3.07433e-12	0	0	0	20796.1	0	16050.2	0	9.56244e-12	5938.38	35000	1693.26	6211.71	0	14954.6	0	22287.9	576.99	4290.8	678.88	8713.57	0	17480.8	1832.35
																tRt12.67_725_KGRA		0	0	0	1.74678e-11	0	0	0	0	0	4.10549e-13	0	0	0	0	5.54568e-12	1.49843e-13	0	4.18647e-13	0	5.58089e-15	0	0	0	0	0	4.37561e-12	0	0	0	0	0	4.95929e-14
																tRt12.79_609_Rutin		802376	13315.5	132766	1499.34	205764	94701	132160	12327	78888.4	8246.39	141438	3384.53	57372	1721.28	153059	2886.51	169452	108558	6.15968e+06	171889	1.72531e+06	30243.5	369761	11203.1	260659	8170.3	54862.2	0	82450	0	921434	330068
																tRt13.79_593_KGR		12665.1	55217.8	3487.77	9050.56	21926.2	16205	290.431	8.3443e-13	4.02447e-11	0	15531.5	1.65622e-12	0	4138.16	1758.15	5277.48	32746.6	16643.9	1.84829e+06	153694	675533	45691.8	731362	16842.6	3033.85	1536.27	0	0	3494.25	0	775.396	1505.93
																tRt13.44_463_Q3G		1.29759e+06	13029.8	142550	0	150760	74233.2	307154	1301.1	156162	3479.53	198149	6438.16	213531	6.17588e-12	771824	10139.9	312333	152845	184547	0	10623.5	1572.22	27361.6	0	567637	6031.31	365021	0	276106	4.07209e-13	1.27588e+06	510907
																tRt14.65_447_Q3Rha		1.31441e+07	501933	2.85828e+06	71231	1.88654e+06	742218	6.46602e+06	148231	3.50345e+06	52472.3	3.43543e+06	95212.5	3.3785e+06	92488.2	6.3287e+06	146613	2.24843e+06	1.86377e+06	16161	7243.28	3653.05	3148.59	12503	4221.12	1.22896e+07	402261	7.79916e+06	138329	2.00907e+06	44269	1.35047e+07	7.00879e+06
																tRt15.93_431_K3Rha		144335	206269	24072.7	22013.5	0	4138.09	45824.9	47084.7	27875	0	1801.08	0	22816	16428.3	47927.1	20741.7	5850.85	7904.09	0	0	0	0	0	0	71385.3	24617	73722.5	10845.8	4944.32	0	17327.1	6210.4
																tRt11.20_919_Del-3-cis-cou-§_1		7.87762e-11	5.10119e-11	8.10604e-11	7.83301e-11	7.93881e-11	8.14328e-11	7.60458e-11	7.94046e-11	7.90848e-11	7.54105e-11	7.67512e-11	7.52224e-11	7.52783e-11	7.57324e-11	7.98238e-11	7.47639e-11	7.68476e-11	7.87193e-11	3.20681e+07	663630	5.63078e+06	1.35295e+06	178646	10214.9	8.12822e-11	8.24966e-11	8.20726e-11	7.93161e-11	7.91825e-11	8.06504e-11	8.12121e-11	7.78394e-11
																tRt11.54_949_Del-3-feruRut-§_2		7.87762e-11	5.10119e-11	8.10604e-11	7.83301e-11	7.93881e-11	8.14328e-11	7.60458e-11	7.94046e-11	7.90848e-11	7.54105e-11	7.67512e-11	7.52224e-11	7.52783e-11	7.57324e-11	7.98238e-11	7.47639e-11	7.68476e-11	7.87193e-11	482509	8379.44	252352	78108.9	40896.2	12447.8	8.12822e-11	8.24966e-11	8.20726e-11	7.93161e-11	7.91825e-11	8.06504e-11	8.12121e-11	7.78394e-11
																tRt12.10__933_Pet_3_couRut_檭_3		0	0	0	0	0	0	0	0	0	0	0	3.54802e-16	2.49392e-12	0	2.13416e-13	0	2.62409e-12	0	5.27825e-11	0	0	0	0	8.92217e-12	0	0	0	0	1.99269e-11	0	0	2.49914e-11
																tRt9.28_757_peppflv		106385	1702.23	13323.3	0	9691.24	5394.09	12563.3	0	6231.34	0	2.01939e-11	0	5388.87	0	38432.3	0	14075.8	2989.45	201811	5415.92	51980.3	0	79447.4	0	29803.4	0	19355.4	0	7593.88	0	420556	132534
																tRt9.75_771_flvQ		1.68517e-11	0	5995.68	0	133178	70944.4	2061.96	0	12873.1	0	49779.8	0	0	7.93826e-13	1.31817e-11	0	10525.2	11183.5	0	0	0	0	0	0	0	0	0	0	394852	5969.03	0	4523
																tRt9.86_609_flv		1.52248e+06	33168.2	216368	2681.21	1.14958e+06	665748	384841	3117.56	179298	4384.13	1.38473e+06	11966.5	198075	4641.31	486163	5575.94	550571	436829	0	0	0	0	5.47816e-11	0	1.4692e+06	19299.7	447696	3136.7	1.30508e+06	11361.2	958847	551547
																tRt10.08_609_peppflv		1.65623e+06	33168.2	211870	2570.63	1.14932e+06	665709	384891	3135.23	179298	4842.02	1.36882e+06	12063.1	201897	4290.86	486355	5575.94	550357	417807	0	0	0	0	1.71513e-11	0	1.50107e+06	19309.8	416215	3150.4	1.30454e+06	11214.4	959137	515070
																tRt10.42_593_peppflvU		701715	76746.6	169592	32596.3	149041	101994	172315	33160.2	136469	6127.13	121979	16114.6	184573	39615	124418	21261.4	94150.2	78672.7	436683	131976	291155	64802.4	282197	34005.3	834464	190583	248698	39366	125462	23096.3	333523	143047
																tRt12.84_741_peppflvK		0	0	0	0	25532.6	11991.3	1.97551e+06	22778.9	1.64275e+06	6581.9	826368	12174	0	0	0	0	6.78187e-13	8.37653e-13	0	0	0	0	0	0	3.04617e+06	75939.7	1.12097e+06	8629.29	727377	8599.19	2.56028e+06	1.05342e+06
																tRt13.18_579_peppflvK		8.22699e+06	273407	2.14785e+06	43199.5	1.99565e+06	863164	3.90987e+06	70929.5	1.76238e+06	19651.9	1.14278e+06	41867.7	3.62476e+06	63802.8	3.49032e+06	46418.9	1.07301e+06	1.1876e+06	4.26663e+06	165989	1.49193e+06	23144.5	1.66192e+06	32621.9	7.75595e+06	372227	2.88826e+06	29814.1	848549	10842	4.64679e+06	2.06672e+06
																tRt13.22_449_K3G		68529.1	210.575	24684.2	0	64907.6	37780.5	23617.4	0	29714	0	54677.4	0	26090.3	957.813	50304.4	1995.05	79097.6	67969.1	0	0	0	0	22658	0	73276.1	0	14223.2	0	54145.4	0	47285.3	31545.7
																tRt14.66_621_peppflvK		8.82185e+06	168180	1.80906e+06	24869.2	2.04089e+06	716754	2.84936e+06	19921.1	1.55829e+06	8755.57	642082	27130.6	2.82764e+06	21257.7	2.82701e+06	26779.6	794302	732223	3.60088e+06	111762	1.07568e+06	12469.6	952308	18802.4	1.04738e+07	215912	4.80151e+06	29889.8	1.2128e+06	11593.2	8.32616e+06	3.61743e+06
																tRt12.99_597_Phi35diGlc		228075	23165	57922.9	10740.2	231349	137665	53742.9	7081.21	87290	3666.04	196276	6486.69	82829.8	9538.3	142880	12861.6	212880	148677	64904.4	11925.2	98332.1	24644.8	348099	17501.9	295686	25011.8	154223	11025.8	374282	20775.8	264547	99964.2
																tRt14.74_433_Narinchalc_hex_I		35830.5	4712.34	59931.2	0	311136	167431	15050	0	40097.3	4374.32	167213	0	21545.6	2046.55	92437.6	0	496795	412819	4452.69	0	14654.2	1179.76	176890	0	34290.7	0	10361.4	0	267561	3084.34	12644.9	3259.13
																tRt16.03_433_Narichal_hex_II		168801	21365.3	38699.3	3145.01	279502	159538	33373.5	5349.3	38839.6	2332.01	95764.6	654.915	32068.9	831.137	127455	6772.68	246928	264729	27171.8	8926.28	187494	25292.4	238764	9343.18	160207	3990.06	113154	5528.38	372699	4550.54	154827	56363.7
																tRt20.10_271_Narichal		27129.2	2636.43	70124.2	0	298906	100204	16169.6	2638.82	97735.8	2824.84	76558.3	3375.96	67025.4	1539.57	89768.5	3350.63	101056	101042	2523.03	0	11107.3	837.994	318421	8416.66	16316.9	265.085	8596.24	256.39	135084	3211.05	28085.3	9240.49
																Filename		20200127_Carla_025	20200127_Carla_028	20200127_Carla_031	20200127_Carla_034	20200127_Carla_037	20200127_Carla_040	20200127_Carla_043	20200127_Carla_046	20200127_Carla_049	20200127_Carla_052	20200127_Carla_055	20200127_Carla_058	20200127_Carla_061	20200127_Carla_064	20200127_Carla_067	20200127_Carla_070	20200127_Carla_073	20200127_Carla_076	20200127_Carla_079	20200127_Carla_082	20200127_Carla_091	20200127_Carla_094	20200127_Carla_097	20200127_Carla_100	20200127_Carla_103	20200127_Carla_106	20200127_Carla_109	20200127_Carla_112	20200127_Carla_115	20200127_Carla_118	20200127_Carla_121	20200127_Carla_124
																		25	28	31	34	37	40	43	46	49	52	55	58	61	64	67	70	73	76	79	82	91	94	97	100	103	106	109	112	115	118	121	124
																		35	38	41	44	47	50	53	56	59	62	65	68	71	74	77	80	83	86	89	92	101	104	107	110	113	116	119	122	125	128	131	134
																		Green pepper (Jardin)	Green pepper (Jardin)	Green pepper (Jardin)	Green pepper (Jardin)	Green pepper (Jardin)	Green pepper (Jardin)	Yellow paprika pepper	Yellow paprika pepper	Yellow paprika pepper	Yellow paprika pepper	Yellow paprika pepper	Yellow paprika pepper	Green paprika pepper	Green paprika pepper	Green paprika pepper	Green paprika pepper	Green paprika pepper	Green paprika pepper	Purple pepper	Purple pepper	Purple pepper	Purple pepper	Purple pepper	Purple pepper	Red paprika pepper	Red paprika pepper	Red paprika pepper	Red paprika pepper	Red paprika pepper	Red paprika pepper	Jalapeno pepper	Jalapeno pepper
																		Immature	Immature	Green mature	Green mature	Red mature	Red mature	Immature	Immature	Green mature	Green mature	Yellow mature	Yellow mature	Immature	Immature	Green mature	Green mature	Red mature	Red mature	Immature	Immature	Purple mature	Purple mature	Red mature	Red mature	Immature	Immature	Green mature	Green mature	Red mature	Red mature	Immature	Immature
																		Peel	Pericarp	Peel	Pericarp	Peel	Pericarp	Peel	Pericarp	Peel	Pericarp	Peel	Pericarp	Peel	Pericarp	Peel	Pericarp	Peel	Pericarp	Peel	Pericarp	Peel	Pericarp	Peel	Pericarp	Peel	Pericarp	Peel	Pericarp	Peel	Pericarp	Peel	Pericarp
																		AVE	AVE	AVE	AVE	AVE	AVE	AVE	AVE	AVE	AVE	AVE	AVE	AVE	AVE	AVE	AVE	AVE	AVE	AVE	AVE	AVE	AVE	AVE	AVE	AVE	AVE	AVE	AVE	AVE	AVE	AVE	AVE
																tRt8.08_353_3CGA		1575.7	0	0	0	2.10326e-13	259.389	416.652	1.62953e-12	0	0	809.165	0	0	0	628.47	0	1077.85	311.517	1234.36	584.362	0	360.892	5257.9	227.579	2907.88	0	1559.64	0	1824.61	0	1689.95	829.829
																tRt10.74_353_4CGA		9760.74	0	3.34256e-12	0	2608.2	1027.28	12715.9	2.17632e-12	8.58366e-13	0	7659.95	0	0	0	9406.58	71.8639	3126.74	3650.77	125679	3235.62	6547.35	418.863	66571.1	1314.86	90765.3	1794.29	16471.6	0	15025.9	0	13413.9	3943.29
																tRt9.84_353_5CGA		118744	4.24986e-13	10770.6	0	21307.8	10949.4	105828	0	0	0	67172.6	0	18833.6	0	98205	512.807	34063.4	47481.2	660456	21867.4	40949.3	15117	340983	7739.78	592438	6617.1	119066	0	125750	0	67941.1	20089.2
																tRt14.36_515_DiCGA_I		128636	27501.5	86896	15444.1	72836.1	64964.6	133778	9455.16	90331.4	2759.19	93780.1	6945.31	92494.4	17331.8	135575	8866.7	86842.3	45773.1	3292.38	4559.99	47555.2	72701.9	186611	33496.1	151038	22517	169162	10514	87017	2565.71	130961	144414
																tRt14.75_515_DiCGA_II		72865.3	4594.11	40214	5327.35	62618	42494.6	48091	8428.2	47956.3	2061.78	40760.3	5287.9	25141.2	4026.09	30585.9	4868.4	27748.3	43697.8	361045	207284	153901	61649.3	177892	38504.4	99202.7	21964.4	36244.3	3045.15	37381.5	3140.95	206166	134456
																tRt14.96_515_DiCGA_III		14904.8	10420	71635.1	39638.1	59673.8	61498.2	650.02	0	0	0	5267.86	7849.36	55897.8	49592	17606.5	17751.1	37204.4	76147.9	1746.71	1924.9	88508.3	119649	193401	86899.8	7004.94	0	0	0	0	0	0	0
																tRt8.85_325_cou_hex_I		0	0	17668.4	5810.17	7104.72	5033.62	3364.41	219.988	10673.2	802.157	3373.87	215.525	32811.4	6919.99	39926.7	10219.3	2134.12	5237.97	3417.21	3671.79	11516.1	20870.7	16501	2211.3	1732.43	485.501	3302.48	215.021	4165.38	886.161	459.764	601.838
																tRt9.45_325_cou_hex_II		301747	5363.14	207293	11271.8	156678	91007.1	152888	1861.01	352100	4893.79	218314	4047.11	144358	6584.05	159924	3382.87	107672	111399	184512	8333.05	315390	16458.4	191319	23806.4	141835	2364.91	220441	1798.89	211116	2566.85	141541	25019.6
																tRt10.16_325_cou_hex_III		1491.5	0	3943.06	0	2161.56	2814.81	1314.55	0	7937.21	0	1162.9	1.62326e-12	14692.6	2124.65	11621	1392.33	7155.57	10306.7	2324.94	410.198	5704.38	2602.96	821.385	0	0	0	0	0	3484.92	0	0	0
																tRt8.06_341_caff_hex_I		51885.1	18524.9	47716.8	9945.7	17251.3	18597.8	16053.3	4047.92	49307.5	3670.35	6532.12	1591.1	54524.6	7854.85	28108.8	12269.6	5018.13	11885.9	4668.93	1706.02	13591.2	79701.2	51448.7	7798.95	284527	122933	103055	35497	26083.1	5948.43	11270.8	15030.3
																tRt8.68_341_caff_hex_II		3638.52	879.887	10160.3	1775.71	4342.97	2587.14	692.627	0	5289.58	119.83	1232.13	0	5426.81	303.942	2780.54	0	0	0	379.686	756.481	7546.23	7989.27	21370.5	2513.1	5490.58	3437.02	6171.88	2600	4059.29	1939.9	2191.25	2103.03
																tRt9.26_341_caff_hex_III		380713	8939.31	233530	9636.44	123746	63683.8	172159	2382.12	268250	4645.39	93345.1	3885.05	113052	3940.76	111362	2602.17	50738.1	96197	105483	5184.8	605155	40310.6	236937	21310.6	205752	5853.54	252067	1682.11	165517	3808.75	40794.5	10552.9
																tRt10.16_355_Feru_hex_I		13141.2	175.093	17671	3098.64	10827.8	7422.84	7337.23	80.3488	35328.3	1146.99	13543.7	3713.87	14731.7	2173.96	10351	1658.11	9663.73	13417.1	2607.42	284.824	26832.9	5379.41	21884.7	5034.53	3803.56	1016.35	5438.69	289.794	5482.49	1303.53	989.229	1436.51
																tRt10.33_355_Feru_hex_II		4625.51	5721.45	57182.1	66521.9	135445	175728	9392.4	1596.67	44714.9	34698.2	32785.2	63292.6	48660.5	48025	21753.6	32676.1	30363.2	61555	883.935	0	50847.2	168155	118172	52464.5	142154	100135	12200.5	31223.3	119437	105636	3014.23	4179.41
																tRt8.51_903_QGRAR		0	0	0	0	0	0	0	0	0	4.89517e-12	0	0	0	0	0	5.08199e-12	0	0	3.21741e-12	2.59522e-12	0	5.7815e-13	0	0	0	0	1.73789e-12	0	0	0	0	0
																tRt9.07_771_QGRR		8.546e-12	3.7637e-13	5.2772e-12	4.83118e-12	2.64453e-10	4.18029e-11	4.30882e-12	0	6.50745	1.11965e-12	5.58603e-11	1.22267e-12	1.62494e-12	4.85739e-14	3.33843e-12	0	1.73566e-12	3.42931e-12	52222.8	1153.82	29463.2	584.137	50423.8	0	0	1.08779e-12	1.08269e-13	0	10801.3	0	4290.87	1469.48
																tRt11.87_741_QGRA		70566	720.229	19758.6	0	14972.5	7449.47	0	0	3.07433e-12	0	0	0	20796.1	0	16050.2	0	9.56244e-12	5938.38	35000	1693.26	6211.71	0	14954.6	0	22287.9	576.99	4290.8	678.88	8713.57	0	17480.8	1832.35
																tRt12.67_725_KGRA		0	0	0	1.74678e-11	0	0	0	0	0	4.10549e-13	0	0	0	0	5.54568e-12	1.49843e-13	0	4.18647e-13	0	5.58089e-15	0	0	0	0	0	4.37561e-12	0	0	0	0	0	4.95929e-14
																tRt12.79_609_Rutin		802376	13315.5	132766	1499.34	205764	94701	132160	12327	78888.4	8246.39	141438	3384.53	57372	1721.28	153059	2886.51	169452	108558	6.15968e+06	171889	1.72531e+06	30243.5	369761	11203.1	260659	8170.3	54862.2	0	82450	0	921434	330068
																tRt13.79_593_KGR		12665.1	55217.8	3487.77	9050.56	21926.2	16205	290.431	8.3443e-13	4.02447e-11	0	15531.5	1.65622e-12	0	4138.16	1758.15	5277.48	32746.6	16643.9	1.84829e+06	153694	675533	45691.8	731362	16842.6	3033.85	1536.27	0	0	3494.25	0	775.396	1505.93
																tRt13.44_463_Q3G		1.29759e+06	13029.8	142550	0	150760	74233.2	307154	1301.1	156162	3479.53	198149	6438.16	213531	6.17588e-12	771824	10139.9	312333	152845	184547	0	10623.5	1572.22	27361.6	0	567637	6031.31	365021	0	276106	4.07209e-13	1.27588e+06	510907
																tRt14.65_447_Q3Rha		1.31441e+07	501933	2.85828e+06	71231	1.88654e+06	742218	6.46602e+06	148231	3.50345e+06	52472.3	3.43543e+06	95212.5	3.3785e+06	92488.2	6.3287e+06	146613	2.24843e+06	1.86377e+06	16161	7243.28	3653.05	3148.59	12503	4221.12	1.22896e+07	402261	7.79916e+06	138329	2.00907e+06	44269	1.35047e+07	7.00879e+06
																tRt15.93_431_K3Rha		144335	206269	24072.7	22013.5	0	4138.09	45824.9	47084.7	27875	0	1801.08	0	22816	16428.3	47927.1	20741.7	5850.85	7904.09	0	0	0	0	0	0	71385.3	24617	73722.5	10845.8	4944.32	0	17327.1	6210.4
																tRt11.20_919_Del-3-cis-cou-§_1		7.87762e-11	5.10119e-11	8.10604e-11	7.83301e-11	7.93881e-11	8.14328e-11	7.60458e-11	7.94046e-11	7.90848e-11	7.54105e-11	7.67512e-11	7.52224e-11	7.52783e-11	7.57324e-11	7.98238e-11	7.47639e-11	7.68476e-11	7.87193e-11	3.20681e+07	663630	5.63078e+06	1.35295e+06	178646	10214.9	8.12822e-11	8.24966e-11	8.20726e-11	7.93161e-11	7.91825e-11	8.06504e-11	8.12121e-11	7.78394e-11
																tRt11.54_949_Del-3-feruRut-§_2		7.87762e-11	5.10119e-11	8.10604e-11	7.83301e-11	7.93881e-11	8.14328e-11	7.60458e-11	7.94046e-11	7.90848e-11	7.54105e-11	7.67512e-11	7.52224e-11	7.52783e-11	7.57324e-11	7.98238e-11	7.47639e-11	7.68476e-11	7.87193e-11	482509	8379.44	252352	78108.9	40896.2	12447.8	8.12822e-11	8.24966e-11	8.20726e-11	7.93161e-11	7.91825e-11	8.06504e-11	8.12121e-11	7.78394e-11
																tRt12.10__933_Pet_3_couRut_檭_3		0	0	0	0	0	0	0	0	0	0	0	3.54802e-16	2.49392e-12	0	2.13416e-13	0	2.62409e-12	0	5.27825e-11	0	0	0	0	8.92217e-12	0	0	0	0	1.99269e-11	0	0	2.49914e-11
																tRt9.28_757_peppflv		106385	1702.23	13323.3	0	9691.24	5394.09	12563.3	0	6231.34	0	2.01939e-11	0	5388.87	0	38432.3	0	14075.8	2989.45	201811	5415.92	51980.3	0	79447.4	0	29803.4	0	19355.4	0	7593.88	0	420556	132534
																tRt9.75_771_flvQ		1.68517e-11	0	5995.68	0	133178	70944.4	2061.96	0	12873.1	0	49779.8	0	0	7.93826e-13	1.31817e-11	0	10525.2	11183.5	0	0	0	0	0	0	0	0	0	0	394852	5969.03	0	4523
																tRt9.86_609_flv		1.52248e+06	33168.2	216368	2681.21	1.14958e+06	665748	384841	3117.56	179298	4384.13	1.38473e+06	11966.5	198075	4641.31	486163	5575.94	550571	436829	0	0	0	0	5.47816e-11	0	1.4692e+06	19299.7	447696	3136.7	1.30508e+06	11361.2	958847	551547
																tRt10.08_609_peppflv		1.65623e+06	33168.2	211870	2570.63	1.14932e+06	665709	384891	3135.23	179298	4842.02	1.36882e+06	12063.1	201897	4290.86	486355	5575.94	550357	417807	0	0	0	0	1.71513e-11	0	1.50107e+06	19309.8	416215	3150.4	1.30454e+06	11214.4	959137	515070
																tRt10.42_593_peppflvU		701715	76746.6	169592	32596.3	149041	101994	172315	33160.2	136469	6127.13	121979	16114.6	184573	39615	124418	21261.4	94150.2	78672.7	436683	131976	291155	64802.4	282197	34005.3	834464	190583	248698	39366	125462	23096.3	333523	143047
																tRt12.84_741_peppflvK		0	0	0	0	25532.6	11991.3	1.97551e+06	22778.9	1.64275e+06	6581.9	826368	12174	0	0	0	0	6.78187e-13	8.37653e-13	0	0	0	0	0	0	3.04617e+06	75939.7	1.12097e+06	8629.29	727377	8599.19	2.56028e+06	1.05342e+06
																tRt13.18_579_peppflvK		8.22699e+06	273407	2.14785e+06	43199.5	1.99565e+06	863164	3.90987e+06	70929.5	1.76238e+06	19651.9	1.14278e+06	41867.7	3.62476e+06	63802.8	3.49032e+06	46418.9	1.07301e+06	1.1876e+06	4.26663e+06	165989	1.49193e+06	23144.5	1.66192e+06	32621.9	7.75595e+06	372227	2.88826e+06	29814.1	848549	10842	4.64679e+06	2.06672e+06
																tRt13.22_449_K3G		68529.1	210.575	24684.2	0	64907.6	37780.5	23617.4	0	29714	0	54677.4	0	26090.3	957.813	50304.4	1995.05	79097.6	67969.1	0	0	0	0	22658	0	73276.1	0	14223.2	0	54145.4	0	47285.3	31545.7
																tRt14.66_621_peppflvK		8.82185e+06	168180	1.80906e+06	24869.2	2.04089e+06	716754	2.84936e+06	19921.1	1.55829e+06	8755.57	642082	27130.6	2.82764e+06	21257.7	2.82701e+06	26779.6	794302	732223	3.60088e+06	111762	1.07568e+06	12469.6	952308	18802.4	1.04738e+07	215912	4.80151e+06	29889.8	1.2128e+06	11593.2	8.32616e+06	3.61743e+06
																tRt12.99_597_Phi35diGlc		228075	23165	57922.9	10740.2	231349	137665	53742.9	7081.21	87290	3666.04	196276	6486.69	82829.8	9538.3	142880	12861.6	212880	148677	64904.4	11925.2	98332.1	24644.8	348099	17501.9	295686	25011.8	154223	11025.8	374282	20775.8	264547	99964.2
																tRt14.74_433_Narinchalc_hex_I		35830.5	4712.34	59931.2	0	311136	167431	15050	0	40097.3	4374.32	167213	0	21545.6	2046.55	92437.6	0	496795	412819	4452.69	0	14654.2	1179.76	176890	0	34290.7	0	10361.4	0	267561	3084.34	12644.9	3259.13
																tRt16.03_433_Narichal_hex_II		168801	21365.3	38699.3	3145.01	279502	159538	33373.5	5349.3	38839.6	2332.01	95764.6	654.915	32068.9	831.137	127455	6772.68	246928	264729	27171.8	8926.28	187494	25292.4	238764	9343.18	160207	3990.06	113154	5528.38	372699	4550.54	154827	56363.7
																tRt20.10_271_Narichal		27129.2	2636.43	70124.2	0	298906	100204	16169.6	2638.82	97735.8	2824.84	76558.3	3375.96	67025.4	1539.57	89768.5	3350.63	101056	101042	2523.03	0	11107.3	837.994	318421	8416.66	16316.9	265.085	8596.24	256.39	135084	3211.05	28085.3	9240.49
																Filename		20200127_Carla_025	20200127_Carla_028	20200127_Carla_031	20200127_Carla_034	20200127_Carla_037	20200127_Carla_040	20200127_Carla_043	20200127_Carla_046	20200127_Carla_049	20200127_Carla_052	20200127_Carla_055	20200127_Carla_058	20200127_Carla_061	20200127_Carla_064	20200127_Carla_067	20200127_Carla_070	20200127_Carla_073	20200127_Carla_076	20200127_Carla_079	20200127_Carla_082	20200127_Carla_091	20200127_Carla_094	20200127_Carla_097	20200127_Carla_100	20200127_Carla_103	20200127_Carla_106	20200127_Carla_109	20200127_Carla_112	20200127_Carla_115	20200127_Carla_118	20200127_Carla_121	20200127_Carla_124
																		25	28	31	34	37	40	43	46	49	52	55	58	61	64	67	70	73	76	79	82	91	94	97	100	103	106	109	112	115	118	121	124
																		35	38	41	44	47	50	53	56	59	62	65	68	71	74	77	80	83	86	89	92	101	104	107	110	113	116	119	122	125	128	131	134
																		Green pepper (Jardin)	Green pepper (Jardin)	Green pepper (Jardin)	Green pepper (Jardin)	Green pepper (Jardin)	Green pepper (Jardin)	Yellow paprika pepper	Yellow paprika pepper	Yellow paprika pepper	Yellow paprika pepper	Yellow paprika pepper	Yellow paprika pepper	Green paprika pepper	Green paprika pepper	Green paprika pepper	Green paprika pepper	Green paprika pepper	Green paprika pepper	Purple pepper	Purple pepper	Purple pepper	Purple pepper	Purple pepper	Purple pepper	Red paprika pepper	Red paprika pepper	Red paprika pepper	Red paprika pepper	Red paprika pepper	Red paprika pepper	Jalapeno pepper	Jalapeno pepper
																		Immature	Immature	Green mature	Green mature	Red mature	Red mature	Immature	Immature	Green mature	Green mature	Yellow mature	Yellow mature	Immature	Immature	Green mature	Green mature	Red mature	Red mature	Immature	Immature	Purple mature	Purple mature	Red mature	Red mature	Immature	Immature	Green mature	Green mature	Red mature	Red mature	Immature	Immature
																		Peel	Pericarp	Peel	Pericarp	Peel	Pericarp	Peel	Pericarp	Peel	Pericarp	Peel	Pericarp	Peel	Pericarp	Peel	Pericarp	Peel	Pericarp	Peel	Pericarp	Peel	Pericarp	Peel	Pericarp	Peel	Pericarp	Peel	Pericarp	Peel	Pericarp	Peel	Pericarp
																		AVE	AVE	AVE	AVE	AVE	AVE	AVE	AVE	AVE	AVE	AVE	AVE	AVE	AVE	AVE	AVE	AVE	AVE	AVE	AVE	AVE	AVE	AVE	AVE	AVE	AVE	AVE	AVE	AVE	AVE	AVE	AVE
																tRt8.08_353_3CGA		1575.7	0	0	0	2.10326e-13	259.389	416.652	1.62953e-12	0	0	809.165	0	0	0	628.47	0	1077.85	311.517	1234.36	584.362	0	360.892	5257.9	227.579	2907.88	0	1559.64	0	1824.61	0	1689.95	829.829
																tRt10.74_353_4CGA		9760.74	0	3.34256e-12	0	2608.2	1027.28	12715.9	2.17632e-12	8.58366e-13	0	7659.95	0	0	0	9406.58	71.8639	3126.74	3650.77	125679	3235.62	6547.35	418.863	66571.1	1314.86	90765.3	1794.29	16471.6	0	15025.9	0	13413.9	3943.29
																tRt9.84_353_5CGA		118744	4.24986e-13	10770.6	0	21307.8	10949.4	105828	0	0	0	67172.6	0	18833.6	0	98205	512.807	34063.4	47481.2	660456	21867.4	40949.3	15117	340983	7739.78	592438	6617.1	119066	0	125750	0	67941.1	20089.2
																tRt14.36_515_DiCGA_I		128636	27501.5	86896	15444.1	72836.1	64964.6	133778	9455.16	90331.4	2759.19	93780.1	6945.31	92494.4	17331.8	135575	8866.7	86842.3	45773.1	3292.38	4559.99	47555.2	72701.9	186611	33496.1	151038	22517	169162	10514	87017	2565.71	130961	144414
																tRt14.75_515_DiCGA_II		72865.3	4594.11	40214	5327.35	62618	42494.6	48091	8428.2	47956.3	2061.78	40760.3	5287.9	25141.2	4026.09	30585.9	4868.4	27748.3	43697.8	361045	207284	153901	61649.3	177892	38504.4	99202.7	21964.4	36244.3	3045.15	37381.5	3140.95	206166	134456
																tRt14.96_515_DiCGA_III		14904.8	10420	71635.1	39638.1	59673.8	61498.2	650.02	0	0	0	5267.86	7849.36	55897.8	49592	17606.5	17751.1	37204.4	76147.9	1746.71	1924.9	88508.3	119649	193401	86899.8	7004.94	0	0	0	0	0	0	0
																tRt8.85_325_cou_hex_I		0	0	17668.4	5810.17	7104.72	5033.62	3364.41	219.988	10673.2	802.157	3373.87	215.525	32811.4	6919.99	39926.7	10219.3	2134.12	5237.97	3417.21	3671.79	11516.1	20870.7	16501	2211.3	1732.43	485.501	3302.48	215.021	4165.38	886.161	459.764	601.838
																tRt9.45_325_cou_hex_II		301747	5363.14	207293	11271.8	156678	91007.1	152888	1861.01	352100	4893.79	218314	4047.11	144358	6584.05	159924	3382.87	107672	111399	184512	8333.05	315390	16458.4	191319	23806.4	141835	2364.91	220441	1798.89	211116	2566.85	141541	25019.6
																tRt10.16_325_cou_hex_III		1491.5	0	3943.06	0	2161.56	2814.81	1314.55	0	7937.21	0	1162.9	1.62326e-12	14692.6	2124.65	11621	1392.33	7155.57	10306.7	2324.94	410.198	5704.38	2602.96	821.385	0	0	0	0	0	3484.92	0	0	0
																tRt8.06_341_caff_hex_I		51885.1	18524.9	47716.8	9945.7	17251.3	18597.8	16053.3	4047.92	49307.5	3670.35	6532.12	1591.1	54524.6	7854.85	28108.8	12269.6	5018.13	11885.9	4668.93	1706.02	13591.2	79701.2	51448.7	7798.95	284527	122933	103055	35497	26083.1	5948.43	11270.8	15030.3
																tRt8.68_341_caff_hex_II		3638.52	879.887	10160.3	1775.71	4342.97	2587.14	692.627	0	5289.58	119.83	1232.13	0	5426.81	303.942	2780.54	0	0	0	379.686	756.481	7546.23	7989.27	21370.5	2513.1	5490.58	3437.02	6171.88	2600	4059.29	1939.9	2191.25	2103.03
																tRt9.26_341_caff_hex_III		380713	8939.31	233530	9636.44	123746	63683.8	172159	2382.12	268250	4645.39	93345.1	3885.05	113052	3940.76	111362	2602.17	50738.1	96197	105483	5184.8	605155	40310.6	236937	21310.6	205752	5853.54	252067	1682.11	165517	3808.75	40794.5	10552.9
																tRt10.16_355_Feru_hex_I		13141.2	175.093	17671	3098.64	10827.8	7422.84	7337.23	80.3488	35328.3	1146.99	13543.7	3713.87	14731.7	2173.96	10351	1658.11	9663.73	13417.1	2607.42	284.824	26832.9	5379.41	21884.7	5034.53	3803.56	1016.35	5438.69	289.794	5482.49	1303.53	989.229	1436.51
																tRt10.33_355_Feru_hex_II		4625.51	5721.45	57182.1	66521.9	135445	175728	9392.4	1596.67	44714.9	34698.2	32785.2	63292.6	48660.5	48025	21753.6	32676.1	30363.2	61555	883.935	0	50847.2	168155	118172	52464.5	142154	100135	12200.5	31223.3	119437	105636	3014.23	4179.41
																tRt8.51_903_QGRAR		0	0	0	0	0	0	0	0	0	4.89517e-12	0	0	0	0	0	5.08199e-12	0	0	3.21741e-12	2.59522e-12	0	5.7815e-13	0	0	0	0	1.73789e-12	0	0	0	0	0
																tRt9.07_771_QGRR		8.546e-12	3.7637e-13	5.2772e-12	4.83118e-12	2.64453e-10	4.18029e-11	4.30882e-12	0	6.50745	1.11965e-12	5.58603e-11	1.22267e-12	1.62494e-12	4.85739e-14	3.33843e-12	0	1.73566e-12	3.42931e-12	52222.8	1153.82	29463.2	584.137	50423.8	0	0	1.08779e-12	1.08269e-13	0	10801.3	0	4290.87	1469.48
																tRt11.87_741_QGRA		70566	720.229	19758.6	0	14972.5	7449.47	0	0	3.07433e-12	0	0	0	20796.1	0	16050.2	0	9.56244e-12	5938.38	35000	1693.26	6211.71	0	14954.6	0	22287.9	576.99	4290.8	678.88	8713.57	0	17480.8	1832.35
																tRt12.67_725_KGRA		0	0	0	1.74678e-11	0	0	0	0	0	4.10549e-13	0	0	0	0	5.54568e-12	1.49843e-13	0	4.18647e-13	0	5.58089e-15	0	0	0	0	0	4.37561e-12	0	0	0	0	0	4.95929e-14
																tRt12.79_609_Rutin		802376	13315.5	132766	1499.34	205764	94701	132160	12327	78888.4	8246.39	141438	3384.53	57372	1721.28	153059	2886.51	169452	108558	6.15968e+06	171889	1.72531e+06	30243.5	369761	11203.1	260659	8170.3	54862.2	0	82450	0	921434	330068
																tRt13.79_593_KGR		12665.1	55217.8	3487.77	9050.56	21926.2	16205	290.431	8.3443e-13	4.02447e-11	0	15531.5	1.65622e-12	0	4138.16	1758.15	5277.48	32746.6	16643.9	1.84829e+06	153694	675533	45691.8	731362	16842.6	3033.85	1536.27	0	0	3494.25	0	775.396	1505.93
																tRt13.44_463_Q3G		1.29759e+06	13029.8	142550	0	150760	74233.2	307154	1301.1	156162	3479.53	198149	6438.16	213531	6.17588e-12	771824	10139.9	312333	152845	184547	0	10623.5	1572.22	27361.6	0	567637	6031.31	365021	0	276106	4.07209e-13	1.27588e+06	510907
																tRt14.65_447_Q3Rha		1.31441e+07	501933	2.85828e+06	71231	1.88654e+06	742218	6.46602e+06	148231	3.50345e+06	52472.3	3.43543e+06	95212.5	3.3785e+06	92488.2	6.3287e+06	146613	2.24843e+06	1.86377e+06	16161	7243.28	3653.05	3148.59	12503	4221.12	1.22896e+07	402261	7.79916e+06	138329	2.00907e+06	44269	1.35047e+07	7.00879e+06
																tRt15.93_431_K3Rha		144335	206269	24072.7	22013.5	0	4138.09	45824.9	47084.7	27875	0	1801.08	0	22816	16428.3	47927.1	20741.7	5850.85	7904.09	0	0	0	0	0	0	71385.3	24617	73722.5	10845.8	4944.32	0	17327.1	6210.4
																tRt11.20_919_Del-3-cis-cou-§_1		7.87762e-11	5.10119e-11	8.10604e-11	7.83301e-11	7.93881e-11	8.14328e-11	7.60458e-11	7.94046e-11	7.90848e-11	7.54105e-11	7.67512e-11	7.52224e-11	7.52783e-11	7.57324e-11	7.98238e-11	7.47639e-11	7.68476e-11	7.87193e-11	3.20681e+07	663630	5.63078e+06	1.35295e+06	178646	10214.9	8.12822e-11	8.24966e-11	8.20726e-11	7.93161e-11	7.91825e-11	8.06504e-11	8.12121e-11	7.78394e-11
																tRt11.54_949_Del-3-feruRut-§_2		7.87762e-11	5.10119e-11	8.10604e-11	7.83301e-11	7.93881e-11	8.14328e-11	7.60458e-11	7.94046e-11	7.90848e-11	7.54105e-11	7.67512e-11	7.52224e-11	7.52783e-11	7.57324e-11	7.98238e-11	7.47639e-11	7.68476e-11	7.87193e-11	482509	8379.44	252352	78108.9	40896.2	12447.8	8.12822e-11	8.24966e-11	8.20726e-11	7.93161e-11	7.91825e-11	8.06504e-11	8.12121e-11	7.78394e-11
																tRt12.10__933_Pet_3_couRut_檭_3		0	0	0	0	0	0	0	0	0	0	0	3.54802e-16	2.49392e-12	0	2.13416e-13	0	2.62409e-12	0	5.27825e-11	0	0	0	0	8.92217e-12	0	0	0	0	1.99269e-11	0	0	2.49914e-11
																tRt9.28_757_peppflv		106385	1702.23	13323.3	0	9691.24	5394.09	12563.3	0	6231.34	0	2.01939e-11	0	5388.87	0	38432.3	0	14075.8	2989.45	201811	5415.92	51980.3	0	79447.4	0	29803.4	0	19355.4	0	7593.88	0	420556	132534
																tRt9.75_771_flvQ		1.68517e-11	0	5995.68	0	133178	70944.4	2061.96	0	12873.1	0	49779.8	0	0	7.93826e-13	1.31817e-11	0	10525.2	11183.5	0	0	0	0	0	0	0	0	0	0	394852	5969.03	0	4523
																tRt9.86_609_flv		1.52248e+06	33168.2	216368	2681.21	1.14958e+06	665748	384841	3117.56	179298	4384.13	1.38473e+06	11966.5	198075	4641.31	486163	5575.94	550571	436829	0	0	0	0	5.47816e-11	0	1.4692e+06	19299.7	447696	3136.7	1.30508e+06	11361.2	958847	551547
																tRt10.08_609_peppflv		1.65623e+06	33168.2	211870	2570.63	1.14932e+06	665709	384891	3135.23	179298	4842.02	1.36882e+06	12063.1	201897	4290.86	486355	5575.94	550357	417807	0	0	0	0	1.71513e-11	0	1.50107e+06	19309.8	416215	3150.4	1.30454e+06	11214.4	959137	515070
																tRt10.42_593_peppflvU		701715	76746.6	169592	32596.3	149041	101994	172315	33160.2	136469	6127.13	121979	16114.6	184573	39615	124418	21261.4	94150.2	78672.7	436683	131976	291155	64802.4	282197	34005.3	834464	190583	248698	39366	125462	23096.3	333523	143047
																tRt12.84_741_peppflvK		0	0	0	0	25532.6	11991.3	1.97551e+06	22778.9	1.64275e+06	6581.9	826368	12174	0	0	0	0	6.78187e-13	8.37653e-13	0	0	0	0	0	0	3.04617e+06	75939.7	1.12097e+06	8629.29	727377	8599.19	2.56028e+06	1.05342e+06
																tRt13.18_579_peppflvK		8.22699e+06	273407	2.14785e+06	43199.5	1.99565e+06	863164	3.90987e+06	70929.5	1.76238e+06	19651.9	1.14278e+06	41867.7	3.62476e+06	63802.8	3.49032e+06	46418.9	1.07301e+06	1.1876e+06	4.26663e+06	165989	1.49193e+06	23144.5	1.66192e+06	32621.9	7.75595e+06	372227	2.88826e+06	29814.1	848549	10842	4.64679e+06	2.06672e+06
																tRt13.22_449_K3G		68529.1	210.575	24684.2	0	64907.6	37780.5	23617.4	0	29714	0	54677.4	0	26090.3	957.813	50304.4	1995.05	79097.6	67969.1	0	0	0	0	22658	0	73276.1	0	14223.2	0	54145.4	0	47285.3	31545.7
																tRt14.66_621_peppflvK		8.82185e+06	168180	1.80906e+06	24869.2	2.04089e+06	716754	2.84936e+06	19921.1	1.55829e+06	8755.57	642082	27130.6	2.82764e+06	21257.7	2.82701e+06	26779.6	794302	732223	3.60088e+06	111762	1.07568e+06	12469.6	952308	18802.4	1.04738e+07	215912	4.80151e+06	29889.8	1.2128e+06	11593.2	8.32616e+06	3.61743e+06
																tRt12.99_597_Phi35diGlc		228075	23165	57922.9	10740.2	231349	137665	53742.9	7081.21	87290	3666.04	196276	6486.69	82829.8	9538.3	142880	12861.6	212880	148677	64904.4	11925.2	98332.1	24644.8	348099	17501.9	295686	25011.8	154223	11025.8	374282	20775.8	264547	99964.2
																tRt14.74_433_Narinchalc_hex_I		35830.5	4712.34	59931.2	0	311136	167431	15050	0	40097.3	4374.32	167213	0	21545.6	2046.55	92437.6	0	496795	412819	4452.69	0	14654.2	1179.76	176890	0	34290.7	0	10361.4	0	267561	3084.34	12644.9	3259.13
																tRt16.03_433_Narichal_hex_II		168801	21365.3	38699.3	3145.01	279502	159538	33373.5	5349.3	38839.6	2332.01	95764.6	654.915	32068.9	831.137	127455	6772.68	246928	264729	27171.8	8926.28	187494	25292.4	238764	9343.18	160207	3990.06	113154	5528.38	372699	4550.54	154827	56363.7
																tRt20.10_271_Narichal		27129.2	2636.43	70124.2	0	298906	100204	16169.6	2638.82	97735.8	2824.84	76558.3	3375.96	67025.4	1539.57	89768.5	3350.63	101056	101042	2523.03	0	11107.3	837.994	318421	8416.66	16316.9	265.085	8596.24	256.39	135084	3211.05	28085.3	9240.49
																Filename		20200127_Carla_025	20200127_Carla_028	20200127_Carla_031	20200127_Carla_034	20200127_Carla_037	20200127_Carla_040	20200127_Carla_043	20200127_Carla_046	20200127_Carla_049	20200127_Carla_052	20200127_Carla_055	20200127_Carla_058	20200127_Carla_061	20200127_Carla_064	20200127_Carla_067	20200127_Carla_070	20200127_Carla_073	20200127_Carla_076	20200127_Carla_079	20200127_Carla_082	20200127_Carla_091	20200127_Carla_094	20200127_Carla_097	20200127_Carla_100	20200127_Carla_103	20200127_Carla_106	20200127_Carla_109	20200127_Carla_112	20200127_Carla_115	20200127_Carla_118	20200127_Carla_121	20200127_Carla_124
																		25	28	31	34	37	40	43	46	49	52	55	58	61	64	67	70	73	76	79	82	91	94	97	100	103	106	109	112	115	118	121	124
																		35	38	41	44	47	50	53	56	59	62	65	68	71	74	77	80	83	86	89	92	101	104	107	110	113	116	119	122	125	128	131	134
																		Green pepper (Jardin)	Green pepper (Jardin)	Green pepper (Jardin)	Green pepper (Jardin)	Green pepper (Jardin)	Green pepper (Jardin)	Yellow paprika pepper	Yellow paprika pepper	Yellow paprika pepper	Yellow paprika pepper	Yellow paprika pepper	Yellow paprika pepper	Green paprika pepper	Green paprika pepper	Green paprika pepper	Green paprika pepper	Green paprika pepper	Green paprika pepper	Purple pepper	Purple pepper	Purple pepper	Purple pepper	Purple pepper	Purple pepper	Red paprika pepper	Red paprika pepper	Red paprika pepper	Red paprika pepper	Red paprika pepper	Red paprika pepper	Jalapeno pepper	Jalapeno pepper
																		Immature	Immature	Green mature	Green mature	Red mature	Red mature	Immature	Immature	Green mature	Green mature	Yellow mature	Yellow mature	Immature	Immature	Green mature	Green mature	Red mature	Red mature	Immature	Immature	Purple mature	Purple mature	Red mature	Red mature	Immature	Immature	Green mature	Green mature	Red mature	Red mature	Immature	Immature
																		Peel	Pericarp	Peel	Pericarp	Peel	Pericarp	Peel	Pericarp	Peel	Pericarp	Peel	Pericarp	Peel	Pericarp	Peel	Pericarp	Peel	Pericarp	Peel	Pericarp	Peel	Pericarp	Peel	Pericarp	Peel	Pericarp	Peel	Pericarp	Peel	Pericarp	Peel	Pericarp
																		AVE	AVE	AVE	AVE	AVE	AVE	AVE	AVE	AVE	AVE	AVE	AVE	AVE	AVE	AVE	AVE	AVE	AVE	AVE	AVE	AVE	AVE	AVE	AVE	AVE	AVE	AVE	AVE	AVE	AVE	AVE	AVE
																tRt8.08_353_3CGA		1575.7	0	0	0	2.10326e-13	259.389	416.652	1.62953e-12	0	0	809.165	0	0	0	628.47	0	1077.85	311.517	1234.36	584.362	0	360.892	5257.9	227.579	2907.88	0	1559.64	0	1824.61	0	1689.95	829.829
																tRt10.74_353_4CGA		9760.74	0	3.34256e-12	0	2608.2	1027.28	12715.9	2.17632e-12	8.58366e-13	0	7659.95	0	0	0	9406.58	71.8639	3126.74	3650.77	125679	3235.62	6547.35	418.863	66571.1	1314.86	90765.3	1794.29	16471.6	0	15025.9	0	13413.9	3943.29
																tRt9.84_353_5CGA		118744	4.24986e-13	10770.6	0	21307.8	10949.4	105828	0	0	0	67172.6	0	18833.6	0	98205	512.807	34063.4	47481.2	660456	21867.4	40949.3	15117	340983	7739.78	592438	6617.1	119066	0	125750	0	67941.1	20089.2
																tRt14.36_515_DiCGA_I		128636	27501.5	86896	15444.1	72836.1	64964.6	133778	9455.16	90331.4	2759.19	93780.1	6945.31	92494.4	17331.8	135575	8866.7	86842.3	45773.1	3292.38	4559.99	47555.2	72701.9	186611	33496.1	151038	22517	169162	10514	87017	2565.71	130961	144414
																tRt14.75_515_DiCGA_II		72865.3	4594.11	40214	5327.35	62618	42494.6	48091	8428.2	47956.3	2061.78	40760.3	5287.9	25141.2	4026.09	30585.9	4868.4	27748.3	43697.8	361045	207284	153901	61649.3	177892	38504.4	99202.7	21964.4	36244.3	3045.15	37381.5	3140.95	206166	134456
																tRt14.96_515_DiCGA_III		14904.8	10420	71635.1	39638.1	59673.8	61498.2	650.02	0	0	0	5267.86	7849.36	55897.8	49592	17606.5	17751.1	37204.4	76147.9	1746.71	1924.9	88508.3	119649	193401	86899.8	7004.94	0	0	0	0	0	0	0
																tRt8.85_325_cou_hex_I		0	0	17668.4	5810.17	7104.72	5033.62	3364.41	219.988	10673.2	802.157	3373.87	215.525	32811.4	6919.99	39926.7	10219.3	2134.12	5237.97	3417.21	3671.79	11516.1	20870.7	16501	2211.3	1732.43	485.501	3302.48	215.021	4165.38	886.161	459.764	601.838
																tRt9.45_325_cou_hex_II		301747	5363.14	207293	11271.8	156678	91007.1	152888	1861.01	352100	4893.79	218314	4047.11	144358	6584.05	159924	3382.87	107672	111399	184512	8333.05	315390	16458.4	191319	23806.4	141835	2364.91	220441	1798.89	211116	2566.85	141541	25019.6
																tRt10.16_325_cou_hex_III		1491.5	0	3943.06	0	2161.56	2814.81	1314.55	0	7937.21	0	1162.9	1.62326e-12	14692.6	2124.65	11621	1392.33	7155.57	10306.7	2324.94	410.198	5704.38	2602.96	821.385	0	0	0	0	0	3484.92	0	0	0
																tRt8.06_341_caff_hex_I		51885.1	18524.9	47716.8	9945.7	17251.3	18597.8	16053.3	4047.92	49307.5	3670.35	6532.12	1591.1	54524.6	7854.85	28108.8	12269.6	5018.13	11885.9	4668.93	1706.02	13591.2	79701.2	51448.7	7798.95	284527	122933	103055	35497	26083.1	5948.43	11270.8	15030.3
																tRt8.68_341_caff_hex_II		3638.52	879.887	10160.3	1775.71	4342.97	2587.14	692.627	0	5289.58	119.83	1232.13	0	5426.81	303.942	2780.54	0	0	0	379.686	756.481	7546.23	7989.27	21370.5	2513.1	5490.58	3437.02	6171.88	2600	4059.29	1939.9	2191.25	2103.03
																tRt9.26_341_caff_hex_III		380713	8939.31	233530	9636.44	123746	63683.8	172159	2382.12	268250	4645.39	93345.1	3885.05	113052	3940.76	111362	2602.17	50738.1	96197	105483	5184.8	605155	40310.6	236937	21310.6	205752	5853.54	252067	1682.11	165517	3808.75	40794.5	10552.9
																tRt10.16_355_Feru_hex_I		13141.2	175.093	17671	3098.64	10827.8	7422.84	7337.23	80.3488	35328.3	1146.99	13543.7	3713.87	14731.7	2173.96	10351	1658.11	9663.73	13417.1	2607.42	284.824	26832.9	5379.41	21884.7	5034.53	3803.56	1016.35	5438.69	289.794	5482.49	1303.53	989.229	1436.51
																tRt10.33_355_Feru_hex_II		4625.51	5721.45	57182.1	66521.9	135445	175728	9392.4	1596.67	44714.9	34698.2	32785.2	63292.6	48660.5	48025	21753.6	32676.1	30363.2	61555	883.935	0	50847.2	168155	118172	52464.5	142154	100135	12200.5	31223.3	119437	105636	3014.23	4179.41
																tRt8.51_903_QGRAR		0	0	0	0	0	0	0	0	0	4.89517e-12	0	0	0	0	0	5.08199e-12	0	0	3.21741e-12	2.59522e-12	0	5.7815e-13	0	0	0	0	1.73789e-12	0	0	0	0	0
																tRt9.07_771_QGRR		8.546e-12	3.7637e-13	5.2772e-12	4.83118e-12	2.64453e-10	4.18029e-11	4.30882e-12	0	6.50745	1.11965e-12	5.58603e-11	1.22267e-12	1.62494e-12	4.85739e-14	3.33843e-12	0	1.73566e-12	3.42931e-12	52222.8	1153.82	29463.2	584.137	50423.8	0	0	1.08779e-12	1.08269e-13	0	10801.3	0	4290.87	1469.48
																tRt11.87_741_QGRA		70566	720.229	19758.6	0	14972.5	7449.47	0	0	3.07433e-12	0	0	0	20796.1	0	16050.2	0	9.56244e-12	5938.38	35000	1693.26	6211.71	0	14954.6	0	22287.9	576.99	4290.8	678.88	8713.57	0	17480.8	1832.35
																tRt12.67_725_KGRA		0	0	0	1.74678e-11	0	0	0	0	0	4.10549e-13	0	0	0	0	5.54568e-12	1.49843e-13	0	4.18647e-13	0	5.58089e-15	0	0	0	0	0	4.37561e-12	0	0	0	0	0	4.95929e-14
																tRt12.79_609_Rutin		802376	13315.5	132766	1499.34	205764	94701	132160	12327	78888.4	8246.39	141438	3384.53	57372	1721.28	153059	2886.51	169452	108558	6.15968e+06	171889	1.72531e+06	30243.5	369761	11203.1	260659	8170.3	54862.2	0	82450	0	921434	330068
																tRt13.79_593_KGR		12665.1	55217.8	3487.77	9050.56	21926.2	16205	290.431	8.3443e-13	4.02447e-11	0	15531.5	1.65622e-12	0	4138.16	1758.15	5277.48	32746.6	16643.9	1.84829e+06	153694	675533	45691.8	731362	16842.6	3033.85	1536.27	0	0	3494.25	0	775.396	1505.93
																tRt13.44_463_Q3G		1.29759e+06	13029.8	142550	0	150760	74233.2	307154	1301.1	156162	3479.53	198149	6438.16	213531	6.17588e-12	771824	10139.9	312333	152845	184547	0	10623.5	1572.22	27361.6	0	567637	6031.31	365021	0	276106	4.07209e-13	1.27588e+06	510907
																tRt14.65_447_Q3Rha		1.31441e+07	501933	2.85828e+06	71231	1.88654e+06	742218	6.46602e+06	148231	3.50345e+06	52472.3	3.43543e+06	95212.5	3.3785e+06	92488.2	6.3287e+06	146613	2.24843e+06	1.86377e+06	16161	7243.28	3653.05	3148.59	12503	4221.12	1.22896e+07	402261	7.79916e+06	138329	2.00907e+06	44269	1.35047e+07	7.00879e+06
																tRt15.93_431_K3Rha		144335	206269	24072.7	22013.5	0	4138.09	45824.9	47084.7	27875	0	1801.08	0	22816	16428.3	47927.1	20741.7	5850.85	7904.09	0	0	0	0	0	0	71385.3	24617	73722.5	10845.8	4944.32	0	17327.1	6210.4
																tRt11.20_919_Del-3-cis-cou-§_1		7.87762e-11	5.10119e-11	8.10604e-11	7.83301e-11	7.93881e-11	8.14328e-11	7.60458e-11	7.94046e-11	7.90848e-11	7.54105e-11	7.67512e-11	7.52224e-11	7.52783e-11	7.57324e-11	7.98238e-11	7.47639e-11	7.68476e-11	7.87193e-11	3.20681e+07	663630	5.63078e+06	1.35295e+06	178646	10214.9	8.12822e-11	8.24966e-11	8.20726e-11	7.93161e-11	7.91825e-11	8.06504e-11	8.12121e-11	7.78394e-11
																tRt11.54_949_Del-3-feruRut-§_2		7.87762e-11	5.10119e-11	8.10604e-11	7.83301e-11	7.93881e-11	8.14328e-11	7.60458e-11	7.94046e-11	7.90848e-11	7.54105e-11	7.67512e-11	7.52224e-11	7.52783e-11	7.57324e-11	7.98238e-11	7.47639e-11	7.68476e-11	7.87193e-11	482509	8379.44	252352	78108.9	40896.2	12447.8	8.12822e-11	8.24966e-11	8.20726e-11	7.93161e-11	7.91825e-11	8.06504e-11	8.12121e-11	7.78394e-11
																tRt12.10__933_Pet_3_couRut_檭_3		0	0	0	0	0	0	0	0	0	0	0	3.54802e-16	2.49392e-12	0	2.13416e-13	0	2.62409e-12	0	5.27825e-11	0	0	0	0	8.92217e-12	0	0	0	0	1.99269e-11	0	0	2.49914e-11
																tRt9.28_757_peppflv		106385	1702.23	13323.3	0	9691.24	5394.09	12563.3	0	6231.34	0	2.01939e-11	0	5388.87	0	38432.3	0	14075.8	2989.45	201811	5415.92	51980.3	0	79447.4	0	29803.4	0	19355.4	0	7593.88	0	420556	132534
																tRt9.75_771_flvQ		1.68517e-11	0	5995.68	0	133178	70944.4	2061.96	0	12873.1	0	49779.8	0	0	7.93826e-13	1.31817e-11	0	10525.2	11183.5	0	0	0	0	0	0	0	0	0	0	394852	5969.03	0	4523
																tRt9.86_609_flv		1.52248e+06	33168.2	216368	2681.21	1.14958e+06	665748	384841	3117.56	179298	4384.13	1.38473e+06	11966.5	198075	4641.31	486163	5575.94	550571	436829	0	0	0	0	5.47816e-11	0	1.4692e+06	19299.7	447696	3136.7	1.30508e+06	11361.2	958847	551547
																tRt10.08_609_peppflv		1.65623e+06	33168.2	211870	2570.63	1.14932e+06	665709	384891	3135.23	179298	4842.02	1.36882e+06	12063.1	201897	4290.86	486355	5575.94	550357	417807	0	0	0	0	1.71513e-11	0	1.50107e+06	19309.8	416215	3150.4	1.30454e+06	11214.4	959137	515070
																tRt10.42_593_peppflvU		701715	76746.6	169592	32596.3	149041	101994	172315	33160.2	136469	6127.13	121979	16114.6	184573	39615	124418	21261.4	94150.2	78672.7	436683	131976	291155	64802.4	282197	34005.3	834464	190583	248698	39366	125462	23096.3	333523	143047
																tRt12.84_741_peppflvK		0	0	0	0	25532.6	11991.3	1.97551e+06	22778.9	1.64275e+06	6581.9	826368	12174	0	0	0	0	6.78187e-13	8.37653e-13	0	0	0	0	0	0	3.04617e+06	75939.7	1.12097e+06	8629.29	727377	8599.19	2.56028e+06	1.05342e+06
																tRt13.18_579_peppflvK		8.22699e+06	273407	2.14785e+06	43199.5	1.99565e+06	863164	3.90987e+06	70929.5	1.76238e+06	19651.9	1.14278e+06	41867.7	3.62476e+06	63802.8	3.49032e+06	46418.9	1.07301e+06	1.1876e+06	4.26663e+06	165989	1.49193e+06	23144.5	1.66192e+06	32621.9	7.75595e+06	372227	2.88826e+06	29814.1	848549	10842	4.64679e+06	2.06672e+06
																tRt13.22_449_K3G		68529.1	210.575	24684.2	0	64907.6	37780.5	23617.4	0	29714	0	54677.4	0	26090.3	957.813	50304.4	1995.05	79097.6	67969.1	0	0	0	0	22658	0	73276.1	0	14223.2	0	54145.4	0	47285.3	31545.7
																tRt14.66_621_peppflvK		8.82185e+06	168180	1.80906e+06	24869.2	2.04089e+06	716754	2.84936e+06	19921.1	1.55829e+06	8755.57	642082	27130.6	2.82764e+06	21257.7	2.82701e+06	26779.6	794302	732223	3.60088e+06	111762	1.07568e+06	12469.6	952308	18802.4	1.04738e+07	215912	4.80151e+06	29889.8	1.2128e+06	11593.2	8.32616e+06	3.61743e+06
																tRt12.99_597_Phi35diGlc		228075	23165	57922.9	10740.2	231349	137665	53742.9	7081.21	87290	3666.04	196276	6486.69	82829.8	9538.3	142880	12861.6	212880	148677	64904.4	11925.2	98332.1	24644.8	348099	17501.9	295686	25011.8	154223	11025.8	374282	20775.8	264547	99964.2
																tRt14.74_433_Narinchalc_hex_I		35830.5	4712.34	59931.2	0	311136	167431	15050	0	40097.3	4374.32	167213	0	21545.6	2046.55	92437.6	0	496795	412819	4452.69	0	14654.2	1179.76	176890	0	34290.7	0	10361.4	0	267561	3084.34	12644.9	3259.13
																tRt16.03_433_Narichal_hex_II		168801	21365.3	38699.3	3145.01	279502	159538	33373.5	5349.3	38839.6	2332.01	95764.6	654.915	32068.9	831.137	127455	6772.68	246928	264729	27171.8	8926.28	187494	25292.4	238764	9343.18	160207	3990.06	113154	5528.38	372699	4550.54	154827	56363.7
																tRt20.10_271_Narichal		27129.2	2636.43	70124.2	0	298906	100204	16169.6	2638.82	97735.8	2824.84	76558.3	3375.96	67025.4	1539.57	89768.5	3350.63	101056	101042	2523.03	0	11107.3	837.994	318421	8416.66	16316.9	265.085	8596.24	256.39	135084	3211.05	28085.3	9240.49
																Filename		20200127_Carla_025	20200127_Carla_028	20200127_Carla_031	20200127_Carla_034	20200127_Carla_037	20200127_Carla_040	20200127_Carla_043	20200127_Carla_046	20200127_Carla_049	20200127_Carla_052	20200127_Carla_055	20200127_Carla_058	20200127_Carla_061	20200127_Carla_064	20200127_Carla_067	20200127_Carla_070	20200127_Carla_073	20200127_Carla_076	20200127_Carla_079	20200127_Carla_082	20200127_Carla_091	20200127_Carla_094	20200127_Carla_097	20200127_Carla_100	20200127_Carla_103	20200127_Carla_106	20200127_Carla_109	20200127_Carla_112	20200127_Carla_115	20200127_Carla_118	20200127_Carla_121	20200127_Carla_124
																		25	28	31	34	37	40	43	46	49	52	55	58	61	64	67	70	73	76	79	82	91	94	97	100	103	106	109	112	115	118	121	124
																		35	38	41	44	47	50	53	56	59	62	65	68	71	74	77	80	83	86	89	92	101	104	107	110	113	116	119	122	125	128	131	134
																		Green pepper (Jardin)	Green pepper (Jardin)	Green pepper (Jardin)	Green pepper (Jardin)	Green pepper (Jardin)	Green pepper (Jardin)	Yellow paprika pepper	Yellow paprika pepper	Yellow paprika pepper	Yellow paprika pepper	Yellow paprika pepper	Yellow paprika pepper	Green paprika pepper	Green paprika pepper	Green paprika pepper	Green paprika pepper	Green paprika pepper	Green paprika pepper	Purple pepper	Purple pepper	Purple pepper	Purple pepper	Purple pepper	Purple pepper	Red paprika pepper	Red paprika pepper	Red paprika pepper	Red paprika pepper	Red paprika pepper	Red paprika pepper	Jalapeno pepper	Jalapeno pepper
																		Immature	Immature	Green mature	Green mature	Red mature	Red mature	Immature	Immature	Green mature	Green mature	Yellow mature	Yellow mature	Immature	Immature	Green mature	Green mature	Red mature	Red mature	Immature	Immature	Purple mature	Purple mature	Red mature	Red mature	Immature	Immature	Green mature	Green mature	Red mature	Red mature	Immature	Immature
																		Peel	Pericarp	Peel	Pericarp	Peel	Pericarp	Peel	Pericarp	Peel	Pericarp	Peel	Pericarp	Peel	Pericarp	Peel	Pericarp	Peel	Pericarp	Peel	Pericarp	Peel	Pericarp	Peel	Pericarp	Peel	Pericarp	Peel	Pericarp	Peel	Pericarp	Peel	Pericarp
																		AVE	AVE	AVE	AVE	AVE	AVE	AVE	AVE	AVE	AVE	AVE	AVE	AVE	AVE	AVE	AVE	AVE	AVE	AVE	AVE	AVE	AVE	AVE	AVE	AVE	AVE	AVE	AVE	AVE	AVE	AVE	AVE
																tRt8.08_353_3CGA		1575.7	0	0	0	2.10326e-13	259.389	416.652	1.62953e-12	0	0	809.165	0	0	0	628.47	0	1077.85	311.517	1234.36	584.362	0	360.892	5257.9	227.579	2907.88	0	1559.64	0	1824.61	0	1689.95	829.829
																tRt10.74_353_4CGA		9760.74	0	3.34256e-12	0	2608.2	1027.28	12715.9	2.17632e-12	8.58366e-13	0	7659.95	0	0	0	9406.58	71.8639	3126.74	3650.77	125679	3235.62	6547.35	418.863	66571.1	1314.86	90765.3	1794.29	16471.6	0	15025.9	0	13413.9	3943.29
																tRt9.84_353_5CGA		118744	4.24986e-13	10770.6	0	21307.8	10949.4	105828	0	0	0	67172.6	0	18833.6	0	98205	512.807	34063.4	47481.2	660456	21867.4	40949.3	15117	340983	7739.78	592438	6617.1	119066	0	125750	0	67941.1	20089.2
																tRt14.36_515_DiCGA_I		128636	27501.5	86896	15444.1	72836.1	64964.6	133778	9455.16	90331.4	2759.19	93780.1	6945.31	92494.4	17331.8	135575	8866.7	86842.3	45773.1	3292.38	4559.99	47555.2	72701.9	186611	33496.1	151038	22517	169162	10514	87017	2565.71	130961	144414
																tRt14.75_515_DiCGA_II		72865.3	4594.11	40214	5327.35	62618	42494.6	48091	8428.2	47956.3	2061.78	40760.3	5287.9	25141.2	4026.09	30585.9	4868.4	27748.3	43697.8	361045	207284	153901	61649.3	177892	38504.4	99202.7	21964.4	36244.3	3045.15	37381.5	3140.95	206166	134456
																tRt14.96_515_DiCGA_III		14904.8	10420	71635.1	39638.1	59673.8	61498.2	650.02	0	0	0	5267.86	7849.36	55897.8	49592	17606.5	17751.1	37204.4	76147.9	1746.71	1924.9	88508.3	119649	193401	86899.8	7004.94	0	0	0	0	0	0	0
																tRt8.85_325_cou_hex_I		0	0	17668.4	5810.17	7104.72	5033.62	3364.41	219.988	10673.2	802.157	3373.87	215.525	32811.4	6919.99	39926.7	10219.3	2134.12	5237.97	3417.21	3671.79	11516.1	20870.7	16501	2211.3	1732.43	485.501	3302.48	215.021	4165.38	886.161	459.764	601.838
																tRt9.45_325_cou_hex_II		301747	5363.14	207293	11271.8	156678	91007.1	152888	1861.01	352100	4893.79	218314	4047.11	144358	6584.05	159924	3382.87	107672	111399	184512	8333.05	315390	16458.4	191319	23806.4	141835	2364.91	220441	1798.89	211116	2566.85	141541	25019.6
																tRt10.16_325_cou_hex_III		1491.5	0	3943.06	0	2161.56	2814.81	1314.55	0	7937.21	0	1162.9	1.62326e-12	14692.6	2124.65	11621	1392.33	7155.57	10306.7	2324.94	410.198	5704.38	2602.96	821.385	0	0	0	0	0	3484.92	0	0	0
																tRt8.06_341_caff_hex_I		51885.1	18524.9	47716.8	9945.7	17251.3	18597.8	16053.3	4047.92	49307.5	3670.35	6532.12	1591.1	54524.6	7854.85	28108.8	12269.6	5018.13	11885.9	4668.93	1706.02	13591.2	79701.2	51448.7	7798.95	284527	122933	103055	35497	26083.1	5948.43	11270.8	15030.3
																tRt8.68_341_caff_hex_II		3638.52	879.887	10160.3	1775.71	4342.97	2587.14	692.627	0	5289.58	119.83	1232.13	0	5426.81	303.942	2780.54	0	0	0	379.686	756.481	7546.23	7989.27	21370.5	2513.1	5490.58	3437.02	6171.88	2600	4059.29	1939.9	2191.25	2103.03
																tRt9.26_341_caff_hex_III		380713	8939.31	233530	9636.44	123746	63683.8	172159	2382.12	268250	4645.39	93345.1	3885.05	113052	3940.76	111362	2602.17	50738.1	96197	105483	5184.8	605155	40310.6	236937	21310.6	205752	5853.54	252067	1682.11	165517	3808.75	40794.5	10552.9
																tRt10.16_355_Feru_hex_I		13141.2	175.093	17671	3098.64	10827.8	7422.84	7337.23	80.3488	35328.3	1146.99	13543.7	3713.87	14731.7	2173.96	10351	1658.11	9663.73	13417.1	2607.42	284.824	26832.9	5379.41	21884.7	5034.53	3803.56	1016.35	5438.69	289.794	5482.49	1303.53	989.229	1436.51
																tRt10.33_355_Feru_hex_II		4625.51	5721.45	57182.1	66521.9	135445	175728	9392.4	1596.67	44714.9	34698.2	32785.2	63292.6	48660.5	48025	21753.6	32676.1	30363.2	61555	883.935	0	50847.2	168155	118172	52464.5	142154	100135	12200.5	31223.3	119437	105636	3014.23	4179.41
																tRt8.51_903_QGRAR		0	0	0	0	0	0	0	0	0	4.89517e-12	0	0	0	0	0	5.08199e-12	0	0	3.21741e-12	2.59522e-12	0	5.7815e-13	0	0	0	0	1.73789e-12	0	0	0	0	0
																tRt9.07_771_QGRR		8.546e-12	3.7637e-13	5.2772e-12	4.83118e-12	2.64453e-10	4.18029e-11	4.30882e-12	0	6.50745	1.11965e-12	5.58603e-11	1.22267e-12	1.62494e-12	4.85739e-14	3.33843e-12	0	1.73566e-12	3.42931e-12	52222.8	1153.82	29463.2	584.137	50423.8	0	0	1.08779e-12	1.08269e-13	0	10801.3	0	4290.87	1469.48
																tRt11.87_741_QGRA		70566	720.229	19758.6	0	14972.5	7449.47	0	0	3.07433e-12	0	0	0	20796.1	0	16050.2	0	9.56244e-12	5938.38	35000	1693.26	6211.71	0	14954.6	0	22287.9	576.99	4290.8	678.88	8713.57	0	17480.8	1832.35
																tRt12.67_725_KGRA		0	0	0	1.74678e-11	0	0	0	0	0	4.10549e-13	0	0	0	0	5.54568e-12	1.49843e-13	0	4.18647e-13	0	5.58089e-15	0	0	0	0	0	4.37561e-12	0	0	0	0	0	4.95929e-14
																tRt12.79_609_Rutin		802376	13315.5	132766	1499.34	205764	94701	132160	12327	78888.4	8246.39	141438	3384.53	57372	1721.28	153059	2886.51	169452	108558	6.15968e+06	171889	1.72531e+06	30243.5	369761	11203.1	260659	8170.3	54862.2	0	82450	0	921434	330068
																tRt13.79_593_KGR		12665.1	55217.8	3487.77	9050.56	21926.2	16205	290.431	8.3443e-13	4.02447e-11	0	15531.5	1.65622e-12	0	4138.16	1758.15	5277.48	32746.6	16643.9	1.84829e+06	153694	675533	45691.8	731362	16842.6	3033.85	1536.27	0	0	3494.25	0	775.396	1505.93
																tRt13.44_463_Q3G		1.29759e+06	13029.8	142550	0	150760	74233.2	307154	1301.1	156162	3479.53	198149	6438.16	213531	6.17588e-12	771824	10139.9	312333	152845	184547	0	10623.5	1572.22	27361.6	0	567637	6031.31	365021	0	276106	4.07209e-13	1.27588e+06	510907
																tRt14.65_447_Q3Rha		1.31441e+07	501933	2.85828e+06	71231	1.88654e+06	742218	6.46602e+06	148231	3.50345e+06	52472.3	3.43543e+06	95212.5	3.3785e+06	92488.2	6.3287e+06	146613	2.24843e+06	1.86377e+06	16161	7243.28	3653.05	3148.59	12503	4221.12	1.22896e+07	402261	7.79916e+06	138329	2.00907e+06	44269	1.35047e+07	7.00879e+06
																tRt15.93_431_K3Rha		144335	206269	24072.7	22013.5	0	4138.09	45824.9	47084.7	27875	0	1801.08	0	22816	16428.3	47927.1	20741.7	5850.85	7904.09	0	0	0	0	0	0	71385.3	24617	73722.5	10845.8	4944.32	0	17327.1	6210.4
																tRt11.20_919_Del-3-cis-cou-§_1		7.87762e-11	5.10119e-11	8.10604e-11	7.83301e-11	7.93881e-11	8.14328e-11	7.60458e-11	7.94046e-11	7.90848e-11	7.54105e-11	7.67512e-11	7.52224e-11	7.52783e-11	7.57324e-11	7.98238e-11	7.47639e-11	7.68476e-11	7.87193e-11	3.20681e+07	663630	5.63078e+06	1.35295e+06	178646	10214.9	8.12822e-11	8.24966e-11	8.20726e-11	7.93161e-11	7.91825e-11	8.06504e-11	8.12121e-11	7.78394e-11
																tRt11.54_949_Del-3-feruRut-§_2		7.87762e-11	5.10119e-11	8.10604e-11	7.83301e-11	7.93881e-11	8.14328e-11	7.60458e-11	7.94046e-11	7.90848e-11	7.54105e-11	7.67512e-11	7.52224e-11	7.52783e-11	7.57324e-11	7.98238e-11	7.47639e-11	7.68476e-11	7.87193e-11	482509	8379.44	252352	78108.9	40896.2	12447.8	8.12822e-11	8.24966e-11	8.20726e-11	7.93161e-11	7.91825e-11	8.06504e-11	8.12121e-11	7.78394e-11
																tRt12.10__933_Pet_3_couRut_檭_3		0	0	0	0	0	0	0	0	0	0	0	3.54802e-16	2.49392e-12	0	2.13416e-13	0	2.62409e-12	0	5.27825e-11	0	0	0	0	8.92217e-12	0	0	0	0	1.99269e-11	0	0	2.49914e-11
																tRt9.28_757_peppflv		106385	1702.23	13323.3	0	9691.24	5394.09	12563.3	0	6231.34	0	2.01939e-11	0	5388.87	0	38432.3	0	14075.8	2989.45	201811	5415.92	51980.3	0	79447.4	0	29803.4	0	19355.4	0	7593.88	0	420556	132534
																tRt9.75_771_flvQ		1.68517e-11	0	5995.68	0	133178	70944.4	2061.96	0	12873.1	0	49779.8	0	0	7.93826e-13	1.31817e-11	0	10525.2	11183.5	0	0	0	0	0	0	0	0	0	0	394852	5969.03	0	4523
																tRt9.86_609_flv		1.52248e+06	33168.2	216368	2681.21	1.14958e+06	665748	384841	3117.56	179298	4384.13	1.38473e+06	11966.5	198075	4641.31	486163	5575.94	550571	436829	0	0	0	0	5.47816e-11	0	1.4692e+06	19299.7	447696	3136.7	1.30508e+06	11361.2	958847	551547
																tRt10.08_609_peppflv		1.65623e+06	33168.2	211870	2570.63	1.14932e+06	665709	384891	3135.23	179298	4842.02	1.36882e+06	12063.1	201897	4290.86	486355	5575.94	550357	417807	0	0	0	0	1.71513e-11	0	1.50107e+06	19309.8	416215	3150.4	1.30454e+06	11214.4	959137	515070
																tRt10.42_593_peppflvU		701715	76746.6	169592	32596.3	149041	101994	172315	33160.2	136469	6127.13	121979	16114.6	184573	39615	124418	21261.4	94150.2	78672.7	436683	131976	291155	64802.4	282197	34005.3	834464	190583	248698	39366	125462	23096.3	333523	143047
																tRt12.84_741_peppflvK		0	0	0	0	25532.6	11991.3	1.97551e+06	22778.9	1.64275e+06	6581.9	826368	12174	0	0	0	0	6.78187e-13	8.37653e-13	0	0	0	0	0	0	3.04617e+06	75939.7	1.12097e+06	8629.29	727377	8599.19	2.56028e+06	1.05342e+06
																tRt13.18_579_peppflvK		8.22699e+06	273407	2.14785e+06	43199.5	1.99565e+06	863164	3.90987e+06	70929.5	1.76238e+06	19651.9	1.14278e+06	41867.7	3.62476e+06	63802.8	3.49032e+06	46418.9	1.07301e+06	1.1876e+06	4.26663e+06	165989	1.49193e+06	23144.5	1.66192e+06	32621.9	7.75595e+06	372227	2.88826e+06	29814.1	848549	10842	4.64679e+06	2.06672e+06
																tRt13.22_449_K3G		68529.1	210.575	24684.2	0	64907.6	37780.5	23617.4	0	29714	0	54677.4	0	26090.3	957.813	50304.4	1995.05	79097.6	67969.1	0	0	0	0	22658	0	73276.1	0	14223.2	0	54145.4	0	47285.3	31545.7
																tRt14.66_621_peppflvK		8.82185e+06	168180	1.80906e+06	24869.2	2.04089e+06	716754	2.84936e+06	19921.1	1.55829e+06	8755.57	642082	27130.6	2.82764e+06	21257.7	2.82701e+06	26779.6	794302	732223	3.60088e+06	111762	1.07568e+06	12469.6	952308	18802.4	1.04738e+07	215912	4.80151e+06	29889.8	1.2128e+06	11593.2	8.32616e+06	3.61743e+06
																tRt12.99_597_Phi35diGlc		228075	23165	57922.9	10740.2	231349	137665	53742.9	7081.21	87290	3666.04	196276	6486.69	82829.8	9538.3	142880	12861.6	212880	148677	64904.4	11925.2	98332.1	24644.8	348099	17501.9	295686	25011.8	154223	11025.8	374282	20775.8	264547	99964.2
																tRt14.74_433_Narinchalc_hex_I		35830.5	4712.34	59931.2	0	311136	167431	15050	0	40097.3	4374.32	167213	0	21545.6	2046.55	92437.6	0	496795	412819	4452.69	0	14654.2	1179.76	176890	0	34290.7	0	10361.4	0	267561	3084.34	12644.9	3259.13
																tRt16.03_433_Narichal_hex_II		168801	21365.3	38699.3	3145.01	279502	159538	33373.5	5349.3	38839.6	2332.01	95764.6	654.915	32068.9	831.137	127455	6772.68	246928	264729	27171.8	8926.28	187494	25292.4	238764	9343.18	160207	3990.06	113154	5528.38	372699	4550.54	154827	56363.7
																tRt20.10_271_Narichal		27129.2	2636.43	70124.2	0	298906	100204	16169.6	2638.82	97735.8	2824.84	76558.3	3375.96	67025.4	1539.57	89768.5	3350.63	101056	101042	2523.03	0	11107.3	837.994	318421	8416.66	16316.9	265.085	8596.24	256.39	135084	3211.05	28085.3	9240.49
																Filename		20200127_Carla_025	20200127_Carla_028	20200127_Carla_031	20200127_Carla_034	20200127_Carla_037	20200127_Carla_040	20200127_Carla_043	20200127_Carla_046	20200127_Carla_049	20200127_Carla_052	20200127_Carla_055	20200127_Carla_058	20200127_Carla_061	20200127_Carla_064	20200127_Carla_067	20200127_Carla_070	20200127_Carla_073	20200127_Carla_076	20200127_Carla_079	20200127_Carla_082	20200127_Carla_091	20200127_Carla_094	20200127_Carla_097	20200127_Carla_100	20200127_Carla_103	20200127_Carla_106	20200127_Carla_109	20200127_Carla_112	20200127_Carla_115	20200127_Carla_118	20200127_Carla_121	20200127_Carla_124
																		25	28	31	34	37	40	43	46	49	52	55	58	61	64	67	70	73	76	79	82	91	94	97	100	103	106	109	112	115	118	121	124
																		35	38	41	44	47	50	53	56	59	62	65	68	71	74	77	80	83	86	89	92	101	104	107	110	113	116	119	122	125	128	131	134
																		Green pepper (Jardin)	Green pepper (Jardin)	Green pepper (Jardin)	Green pepper (Jardin)	Green pepper (Jardin)	Green pepper (Jardin)	Yellow paprika pepper	Yellow paprika pepper	Yellow paprika pepper	Yellow paprika pepper	Yellow paprika pepper	Yellow paprika pepper	Green paprika pepper	Green paprika pepper	Green paprika pepper	Green paprika pepper	Green paprika pepper	Green paprika pepper	Purple pepper	Purple pepper	Purple pepper	Purple pepper	Purple pepper	Purple pepper	Red paprika pepper	Red paprika pepper	Red paprika pepper	Red paprika pepper	Red paprika pepper	Red paprika pepper	Jalapeno pepper	Jalapeno pepper
																		Immature	Immature	Green mature	Green mature	Red mature	Red mature	Immature	Immature	Green mature	Green mature	Yellow mature	Yellow mature	Immature	Immature	Green mature	Green mature	Red mature	Red mature	Immature	Immature	Purple mature	Purple mature	Red mature	Red mature	Immature	Immature	Green mature	Green mature	Red mature	Red mature	Immature	Immature
																		Peel	Pericarp	Peel	Pericarp	Peel	Pericarp	Peel	Pericarp	Peel	Pericarp	Peel	Pericarp	Peel	Pericarp	Peel	Pericarp	Peel	Pericarp	Peel	Pericarp	Peel	Pericarp	Peel	Pericarp	Peel	Pericarp	Peel	Pericarp	Peel	Pericarp	Peel	Pericarp
																		AVE	AVE	AVE	AVE	AVE	AVE	AVE	AVE	AVE	AVE	AVE	AVE	AVE	AVE	AVE	AVE	AVE	AVE	AVE	AVE	AVE	AVE	AVE	AVE	AVE	AVE	AVE	AVE	AVE	AVE	AVE	AVE
																tRt8.08_353_3CGA		1575.7	0	0	0	2.10326e-13	259.389	416.652	1.62953e-12	0	0	809.165	0	0	0	628.47	0	1077.85	311.517	1234.36	584.362	0	360.892	5257.9	227.579	2907.88	0	1559.64	0	1824.61	0	1689.95	829.829
																tRt10.74_353_4CGA		9760.74	0	3.34256e-12	0	2608.2	1027.28	12715.9	2.17632e-12	8.58366e-13	0	7659.95	0	0	0	9406.58	71.8639	3126.74	3650.77	125679	3235.62	6547.35	418.863	66571.1	1314.86	90765.3	1794.29	16471.6	0	15025.9	0	13413.9	3943.29
																tRt9.84_353_5CGA		118744	4.24986e-13	10770.6	0	21307.8	10949.4	105828	0	0	0	67172.6	0	18833.6	0	98205	512.807	34063.4	47481.2	660456	21867.4	40949.3	15117	340983	7739.78	592438	6617.1	119066	0	125750	0	67941.1	20089.2
																tRt14.36_515_DiCGA_I		128636	27501.5	86896	15444.1	72836.1	64964.6	133778	9455.16	90331.4	2759.19	93780.1	6945.31	92494.4	17331.8	135575	8866.7	86842.3	45773.1	3292.38	4559.99	47555.2	72701.9	186611	33496.1	151038	22517	169162	10514	87017	2565.71	130961	144414
																tRt14.75_515_DiCGA_II		72865.3	4594.11	40214	5327.35	62618	42494.6	48091	8428.2	47956.3	2061.78	40760.3	5287.9	25141.2	4026.09	30585.9	4868.4	27748.3	43697.8	361045	207284	153901	61649.3	177892	38504.4	99202.7	21964.4	36244.3	3045.15	37381.5	3140.95	206166	134456
																tRt14.96_515_DiCGA_III		14904.8	10420	71635.1	39638.1	59673.8	61498.2	650.02	0	0	0	5267.86	7849.36	55897.8	49592	17606.5	17751.1	37204.4	76147.9	1746.71	1924.9	88508.3	119649	193401	86899.8	7004.94	0	0	0	0	0	0	0
																tRt8.85_325_cou_hex_I		0	0	17668.4	5810.17	7104.72	5033.62	3364.41	219.988	10673.2	802.157	3373.87	215.525	32811.4	6919.99	39926.7	10219.3	2134.12	5237.97	3417.21	3671.79	11516.1	20870.7	16501	2211.3	1732.43	485.501	3302.48	215.021	4165.38	886.161	459.764	601.838
																tRt9.45_325_cou_hex_II		301747	5363.14	207293	11271.8	156678	91007.1	152888	1861.01	352100	4893.79	218314	4047.11	144358	6584.05	159924	3382.87	107672	111399	184512	8333.05	315390	16458.4	191319	23806.4	141835	2364.91	220441	1798.89	211116	2566.85	141541	25019.6
																tRt10.16_325_cou_hex_III		1491.5	0	3943.06	0	2161.56	2814.81	1314.55	0	7937.21	0	1162.9	1.62326e-12	14692.6	2124.65	11621	1392.33	7155.57	10306.7	2324.94	410.198	5704.38	2602.96	821.385	0	0	0	0	0	3484.92	0	0	0
																tRt8.06_341_caff_hex_I		51885.1	18524.9	47716.8	9945.7	17251.3	18597.8	16053.3	4047.92	49307.5	3670.35	6532.12	1591.1	54524.6	7854.85	28108.8	12269.6	5018.13	11885.9	4668.93	1706.02	13591.2	79701.2	51448.7	7798.95	284527	122933	103055	35497	26083.1	5948.43	11270.8	15030.3
																tRt8.68_341_caff_hex_II		3638.52	879.887	10160.3	1775.71	4342.97	2587.14	692.627	0	5289.58	119.83	1232.13	0	5426.81	303.942	2780.54	0	0	0	379.686	756.481	7546.23	7989.27	21370.5	2513.1	5490.58	3437.02	6171.88	2600	4059.29	1939.9	2191.25	2103.03
																tRt9.26_341_caff_hex_III		380713	8939.31	233530	9636.44	123746	63683.8	172159	2382.12	268250	4645.39	93345.1	3885.05	113052	3940.76	111362	2602.17	50738.1	96197	105483	5184.8	605155	40310.6	236937	21310.6	205752	5853.54	252067	1682.11	165517	3808.75	40794.5	10552.9
																tRt10.16_355_Feru_hex_I		13141.2	175.093	17671	3098.64	10827.8	7422.84	7337.23	80.3488	35328.3	1146.99	13543.7	3713.87	14731.7	2173.96	10351	1658.11	9663.73	13417.1	2607.42	284.824	26832.9	5379.41	21884.7	5034.53	3803.56	1016.35	5438.69	289.794	5482.49	1303.53	989.229	1436.51
																tRt10.33_355_Feru_hex_II		4625.51	5721.45	57182.1	66521.9	135445	175728	9392.4	1596.67	44714.9	34698.2	32785.2	63292.6	48660.5	48025	21753.6	32676.1	30363.2	61555	883.935	0	50847.2	168155	118172	52464.5	142154	100135	12200.5	31223.3	119437	105636	3014.23	4179.41
																tRt8.51_903_QGRAR		0	0	0	0	0	0	0	0	0	4.89517e-12	0	0	0	0	0	5.08199e-12	0	0	3.21741e-12	2.59522e-12	0	5.7815e-13	0	0	0	0	1.73789e-12	0	0	0	0	0
																tRt9.07_771_QGRR		8.546e-12	3.7637e-13	5.2772e-12	4.83118e-12	2.64453e-10	4.18029e-11	4.30882e-12	0	6.50745	1.11965e-12	5.58603e-11	1.22267e-12	1.62494e-12	4.85739e-14	3.33843e-12	0	1.73566e-12	3.42931e-12	52222.8	1153.82	29463.2	584.137	50423.8	0	0	1.08779e-12	1.08269e-13	0	10801.3	0	4290.87	1469.48
																tRt11.87_741_QGRA		70566	720.229	19758.6	0	14972.5	7449.47	0	0	3.07433e-12	0	0	0	20796.1	0	16050.2	0	9.56244e-12	5938.38	35000	1693.26	6211.71	0	14954.6	0	22287.9	576.99	4290.8	678.88	8713.57	0	17480.8	1832.35
																tRt12.67_725_KGRA		0	0	0	1.74678e-11	0	0	0	0	0	4.10549e-13	0	0	0	0	5.54568e-12	1.49843e-13	0	4.18647e-13	0	5.58089e-15	0	0	0	0	0	4.37561e-12	0	0	0	0	0	4.95929e-14
																tRt12.79_609_Rutin		802376	13315.5	132766	1499.34	205764	94701	132160	12327	78888.4	8246.39	141438	3384.53	57372	1721.28	153059	2886.51	169452	108558	6.15968e+06	171889	1.72531e+06	30243.5	369761	11203.1	260659	8170.3	54862.2	0	82450	0	921434	330068
																tRt13.79_593_KGR		12665.1	55217.8	3487.77	9050.56	21926.2	16205	290.431	8.3443e-13	4.02447e-11	0	15531.5	1.65622e-12	0	4138.16	1758.15	5277.48	32746.6	16643.9	1.84829e+06	153694	675533	45691.8	731362	16842.6	3033.85	1536.27	0	0	3494.25	0	775.396	1505.93
																tRt13.44_463_Q3G		1.29759e+06	13029.8	142550	0	150760	74233.2	307154	1301.1	156162	3479.53	198149	6438.16	213531	6.17588e-12	771824	10139.9	312333	152845	184547	0	10623.5	1572.22	27361.6	0	567637	6031.31	365021	0	276106	4.07209e-13	1.27588e+06	510907
																tRt14.65_447_Q3Rha		1.31441e+07	501933	2.85828e+06	71231	1.88654e+06	742218	6.46602e+06	148231	3.50345e+06	52472.3	3.43543e+06	95212.5	3.3785e+06	92488.2	6.3287e+06	146613	2.24843e+06	1.86377e+06	16161	7243.28	3653.05	3148.59	12503	4221.12	1.22896e+07	402261	7.79916e+06	138329	2.00907e+06	44269	1.35047e+07	7.00879e+06
																tRt15.93_431_K3Rha		144335	206269	24072.7	22013.5	0	4138.09	45824.9	47084.7	27875	0	1801.08	0	22816	16428.3	47927.1	20741.7	5850.85	7904.09	0	0	0	0	0	0	71385.3	24617	73722.5	10845.8	4944.32	0	17327.1	6210.4
																tRt11.20_919_Del-3-cis-cou-§_1		7.87762e-11	5.10119e-11	8.10604e-11	7.83301e-11	7.93881e-11	8.14328e-11	7.60458e-11	7.94046e-11	7.90848e-11	7.54105e-11	7.67512e-11	7.52224e-11	7.52783e-11	7.57324e-11	7.98238e-11	7.47639e-11	7.68476e-11	7.87193e-11	3.20681e+07	663630	5.63078e+06	1.35295e+06	178646	10214.9	8.12822e-11	8.24966e-11	8.20726e-11	7.93161e-11	7.91825e-11	8.06504e-11	8.12121e-11	7.78394e-11
																tRt11.54_949_Del-3-feruRut-§_2		7.87762e-11	5.10119e-11	8.10604e-11	7.83301e-11	7.93881e-11	8.14328e-11	7.60458e-11	7.94046e-11	7.90848e-11	7.54105e-11	7.67512e-11	7.52224e-11	7.52783e-11	7.57324e-11	7.98238e-11	7.47639e-11	7.68476e-11	7.87193e-11	482509	8379.44	252352	78108.9	40896.2	12447.8	8.12822e-11	8.24966e-11	8.20726e-11	7.93161e-11	7.91825e-11	8.06504e-11	8.12121e-11	7.78394e-11
																tRt12.10__933_Pet_3_couRut_檭_3		0	0	0	0	0	0	0	0	0	0	0	3.54802e-16	2.49392e-12	0	2.13416e-13	0	2.62409e-12	0	5.27825e-11	0	0	0	0	8.92217e-12	0	0	0	0	1.99269e-11	0	0	2.49914e-11
																tRt9.28_757_peppflv		106385	1702.23	13323.3	0	9691.24	5394.09	12563.3	0	6231.34	0	2.01939e-11	0	5388.87	0	38432.3	0	14075.8	2989.45	201811	5415.92	51980.3	0	79447.4	0	29803.4	0	19355.4	0	7593.88	0	420556	132534
																tRt9.75_771_flvQ		1.68517e-11	0	5995.68	0	133178	70944.4	2061.96	0	12873.1	0	49779.8	0	0	7.93826e-13	1.31817e-11	0	10525.2	11183.5	0	0	0	0	0	0	0	0	0	0	394852	5969.03	0	4523
																tRt9.86_609_flv		1.52248e+06	33168.2	216368	2681.21	1.14958e+06	665748	384841	3117.56	179298	4384.13	1.38473e+06	11966.5	198075	4641.31	486163	5575.94	550571	436829	0	0	0	0	5.47816e-11	0	1.4692e+06	19299.7	447696	3136.7	1.30508e+06	11361.2	958847	551547
																tRt10.08_609_peppflv		1.65623e+06	33168.2	211870	2570.63	1.14932e+06	665709	384891	3135.23	179298	4842.02	1.36882e+06	12063.1	201897	4290.86	486355	5575.94	550357	417807	0	0	0	0	1.71513e-11	0	1.50107e+06	19309.8	416215	3150.4	1.30454e+06	11214.4	959137	515070
																tRt10.42_593_peppflvU		701715	76746.6	169592	32596.3	149041	101994	172315	33160.2	136469	6127.13	121979	16114.6	184573	39615	124418	21261.4	94150.2	78672.7	436683	131976	291155	64802.4	282197	34005.3	834464	190583	248698	39366	125462	23096.3	333523	143047
																tRt12.84_741_peppflvK		0	0	0	0	25532.6	11991.3	1.97551e+06	22778.9	1.64275e+06	6581.9	826368	12174	0	0	0	0	6.78187e-13	8.37653e-13	0	0	0	0	0	0	3.04617e+06	75939.7	1.12097e+06	8629.29	727377	8599.19	2.56028e+06	1.05342e+06
																tRt13.18_579_peppflvK		8.22699e+06	273407	2.14785e+06	43199.5	1.99565e+06	863164	3.90987e+06	70929.5	1.76238e+06	19651.9	1.14278e+06	41867.7	3.62476e+06	63802.8	3.49032e+06	46418.9	1.07301e+06	1.1876e+06	4.26663e+06	165989	1.49193e+06	23144.5	1.66192e+06	32621.9	7.75595e+06	372227	2.88826e+06	29814.1	848549	10842	4.64679e+06	2.06672e+06
																tRt13.22_449_K3G		68529.1	210.575	24684.2	0	64907.6	37780.5	23617.4	0	29714	0	54677.4	0	26090.3	957.813	50304.4	1995.05	79097.6	67969.1	0	0	0	0	22658	0	73276.1	0	14223.2	0	54145.4	0	47285.3	31545.7
																tRt14.66_621_peppflvK		8.82185e+06	168180	1.80906e+06	24869.2	2.04089e+06	716754	2.84936e+06	19921.1	1.55829e+06	8755.57	642082	27130.6	2.82764e+06	21257.7	2.82701e+06	26779.6	794302	732223	3.60088e+06	111762	1.07568e+06	12469.6	952308	18802.4	1.04738e+07	215912	4.80151e+06	29889.8	1.2128e+06	11593.2	8.32616e+06	3.61743e+06
																tRt12.99_597_Phi35diGlc		228075	23165	57922.9	10740.2	231349	137665	53742.9	7081.21	87290	3666.04	196276	6486.69	82829.8	9538.3	142880	12861.6	212880	148677	64904.4	11925.2	98332.1	24644.8	348099	17501.9	295686	25011.8	154223	11025.8	374282	20775.8	264547	99964.2
																tRt14.74_433_Narinchalc_hex_I		35830.5	4712.34	59931.2	0	311136	167431	15050	0	40097.3	4374.32	167213	0	21545.6	2046.55	92437.6	0	496795	412819	4452.69	0	14654.2	1179.76	176890	0	34290.7	0	10361.4	0	267561	3084.34	12644.9	3259.13
																tRt16.03_433_Narichal_hex_II		168801	21365.3	38699.3	3145.01	279502	159538	33373.5	5349.3	38839.6	2332.01	95764.6	654.915	32068.9	831.137	127455	6772.68	246928	264729	27171.8	8926.28	187494	25292.4	238764	9343.18	160207	3990.06	113154	5528.38	372699	4550.54	154827	56363.7
																tRt20.10_271_Narichal		27129.2	2636.43	70124.2	0	298906	100204	16169.6	2638.82	97735.8	2824.84	76558.3	3375.96	67025.4	1539.57	89768.5	3350.63	101056	101042	2523.03	0	11107.3	837.994	318421	8416.66	16316.9	265.085	8596.24	256.39	135084	3211.05	28085.3	9240.49
																Filename		20200127_Carla_025	20200127_Carla_028	20200127_Carla_031	20200127_Carla_034	20200127_Carla_037	20200127_Carla_040	20200127_Carla_043	20200127_Carla_046	20200127_Carla_049	20200127_Carla_052	20200127_Carla_055	20200127_Carla_058	20200127_Carla_061	20200127_Carla_064	20200127_Carla_067	20200127_Carla_070	20200127_Carla_073	20200127_Carla_076	20200127_Carla_079	20200127_Carla_082	20200127_Carla_091	20200127_Carla_094	20200127_Carla_097	20200127_Carla_100	20200127_Carla_103	20200127_Carla_106	20200127_Carla_109	20200127_Carla_112	20200127_Carla_115	20200127_Carla_118	20200127_Carla_121	20200127_Carla_124
																		25	28	31	34	37	40	43	46	49	52	55	58	61	64	67	70	73	76	79	82	91	94	97	100	103	106	109	112	115	118	121	124
																		35	38	41	44	47	50	53	56	59	62	65	68	71	74	77	80	83	86	89	92	101	104	107	110	113	116	119	122	125	128	131	134
																		Green pepper (Jardin)	Green pepper (Jardin)	Green pepper (Jardin)	Green pepper (Jardin)	Green pepper (Jardin)	Green pepper (Jardin)	Yellow paprika pepper	Yellow paprika pepper	Yellow paprika pepper	Yellow paprika pepper	Yellow paprika pepper	Yellow paprika pepper	Green paprika pepper	Green paprika pepper	Green paprika pepper	Green paprika pepper	Green paprika pepper	Green paprika pepper	Purple pepper	Purple pepper	Purple pepper	Purple pepper	Purple pepper	Purple pepper	Red paprika pepper	Red paprika pepper	Red paprika pepper	Red paprika pepper	Red paprika pepper	Red paprika pepper	Jalapeno pepper	Jalapeno pepper
																		Immature	Immature	Green mature	Green mature	Red mature	Red mature	Immature	Immature	Green mature	Green mature	Yellow mature	Yellow mature	Immature	Immature	Green mature	Green mature	Red mature	Red mature	Immature	Immature	Purple mature	Purple mature	Red mature	Red mature	Immature	Immature	Green mature	Green mature	Red mature	Red mature	Immature	Immature
																		Peel	Pericarp	Peel	Pericarp	Peel	Pericarp	Peel	Pericarp	Peel	Pericarp	Peel	Pericarp	Peel	Pericarp	Peel	Pericarp	Peel	Pericarp	Peel	Pericarp	Peel	Pericarp	Peel	Pericarp	Peel	Pericarp	Peel	Pericarp	Peel	Pericarp	Peel	Pericarp
																		AVE	AVE	AVE	AVE	AVE	AVE	AVE	AVE	AVE	AVE	AVE	AVE	AVE	AVE	AVE	AVE	AVE	AVE	AVE	AVE	AVE	AVE	AVE	AVE	AVE	AVE	AVE	AVE	AVE	AVE	AVE	AVE
																tRt8.08_353_3CGA		1575.7	0	0	0	2.10326e-13	259.389	416.652	1.62953e-12	0	0	809.165	0	0	0	628.47	0	1077.85	311.517	1234.36	584.362	0	360.892	5257.9	227.579	2907.88	0	1559.64	0	1824.61	0	1689.95	829.829
																tRt10.74_353_4CGA		9760.74	0	3.34256e-12	0	2608.2	1027.28	12715.9	2.17632e-12	8.58366e-13	0	7659.95	0	0	0	9406.58	71.8639	3126.74	3650.77	125679	3235.62	6547.35	418.863	66571.1	1314.86	90765.3	1794.29	16471.6	0	15025.9	0	13413.9	3943.29
																tRt9.84_353_5CGA		118744	4.24986e-13	10770.6	0	21307.8	10949.4	105828	0	0	0	67172.6	0	18833.6	0	98205	512.807	34063.4	47481.2	660456	21867.4	40949.3	15117	340983	7739.78	592438	6617.1	119066	0	125750	0	67941.1	20089.2
																tRt14.36_515_DiCGA_I		128636	27501.5	86896	15444.1	72836.1	64964.6	133778	9455.16	90331.4	2759.19	93780.1	6945.31	92494.4	17331.8	135575	8866.7	86842.3	45773.1	3292.38	4559.99	47555.2	72701.9	186611	33496.1	151038	22517	169162	10514	87017	2565.71	130961	144414
																tRt14.75_515_DiCGA_II		72865.3	4594.11	40214	5327.35	62618	42494.6	48091	8428.2	47956.3	2061.78	40760.3	5287.9	25141.2	4026.09	30585.9	4868.4	27748.3	43697.8	361045	207284	153901	61649.3	177892	38504.4	99202.7	21964.4	36244.3	3045.15	37381.5	3140.95	206166	134456
																tRt14.96_515_DiCGA_III		14904.8	10420	71635.1	39638.1	59673.8	61498.2	650.02	0	0	0	5267.86	7849.36	55897.8	49592	17606.5	17751.1	37204.4	76147.9	1746.71	1924.9	88508.3	119649	193401	86899.8	7004.94	0	0	0	0	0	0	0
																tRt8.85_325_cou_hex_I		0	0	17668.4	5810.17	7104.72	5033.62	3364.41	219.988	10673.2	802.157	3373.87	215.525	32811.4	6919.99	39926.7	10219.3	2134.12	5237.97	3417.21	3671.79	11516.1	20870.7	16501	2211.3	1732.43	485.501	3302.48	215.021	4165.38	886.161	459.764	601.838
																tRt9.45_325_cou_hex_II		301747	5363.14	207293	11271.8	156678	91007.1	152888	1861.01	352100	4893.79	218314	4047.11	144358	6584.05	159924	3382.87	107672	111399	184512	8333.05	315390	16458.4	191319	23806.4	141835	2364.91	220441	1798.89	211116	2566.85	141541	25019.6
																tRt10.16_325_cou_hex_III		1491.5	0	3943.06	0	2161.56	2814.81	1314.55	0	7937.21	0	1162.9	1.62326e-12	14692.6	2124.65	11621	1392.33	7155.57	10306.7	2324.94	410.198	5704.38	2602.96	821.385	0	0	0	0	0	3484.92	0	0	0
																tRt8.06_341_caff_hex_I		51885.1	18524.9	47716.8	9945.7	17251.3	18597.8	16053.3	4047.92	49307.5	3670.35	6532.12	1591.1	54524.6	7854.85	28108.8	12269.6	5018.13	11885.9	4668.93	1706.02	13591.2	79701.2	51448.7	7798.95	284527	122933	103055	35497	26083.1	5948.43	11270.8	15030.3
																tRt8.68_341_caff_hex_II		3638.52	879.887	10160.3	1775.71	4342.97	2587.14	692.627	0	5289.58	119.83	1232.13	0	5426.81	303.942	2780.54	0	0	0	379.686	756.481	7546.23	7989.27	21370.5	2513.1	5490.58	3437.02	6171.88	2600	4059.29	1939.9	2191.25	2103.03
																tRt9.26_341_caff_hex_III		380713	8939.31	233530	9636.44	123746	63683.8	172159	2382.12	268250	4645.39	93345.1	3885.05	113052	3940.76	111362	2602.17	50738.1	96197	105483	5184.8	605155	40310.6	236937	21310.6	205752	5853.54	252067	1682.11	165517	3808.75	40794.5	10552.9
																tRt10.16_355_Feru_hex_I		13141.2	175.093	17671	3098.64	10827.8	7422.84	7337.23	80.3488	35328.3	1146.99	13543.7	3713.87	14731.7	2173.96	10351	1658.11	9663.73	13417.1	2607.42	284.824	26832.9	5379.41	21884.7	5034.53	3803.56	1016.35	5438.69	289.794	5482.49	1303.53	989.229	1436.51
																tRt10.33_355_Feru_hex_II		4625.51	5721.45	57182.1	66521.9	135445	175728	9392.4	1596.67	44714.9	34698.2	32785.2	63292.6	48660.5	48025	21753.6	32676.1	30363.2	61555	883.935	0	50847.2	168155	118172	52464.5	142154	100135	12200.5	31223.3	119437	105636	3014.23	4179.41
																tRt8.51_903_QGRAR		0	0	0	0	0	0	0	0	0	4.89517e-12	0	0	0	0	0	5.08199e-12	0	0	3.21741e-12	2.59522e-12	0	5.7815e-13	0	0	0	0	1.73789e-12	0	0	0	0	0
																tRt9.07_771_QGRR		8.546e-12	3.7637e-13	5.2772e-12	4.83118e-12	2.64453e-10	4.18029e-11	4.30882e-12	0	6.50745	1.11965e-12	5.58603e-11	1.22267e-12	1.62494e-12	4.85739e-14	3.33843e-12	0	1.73566e-12	3.42931e-12	52222.8	1153.82	29463.2	584.137	50423.8	0	0	1.08779e-12	1.08269e-13	0	10801.3	0	4290.87	1469.48
																tRt11.87_741_QGRA		70566	720.229	19758.6	0	14972.5	7449.47	0	0	3.07433e-12	0	0	0	20796.1	0	16050.2	0	9.56244e-12	5938.38	35000	1693.26	6211.71	0	14954.6	0	22287.9	576.99	4290.8	678.88	8713.57	0	17480.8	1832.35
																tRt12.67_725_KGRA		0	0	0	1.74678e-11	0	0	0	0	0	4.10549e-13	0	0	0	0	5.54568e-12	1.49843e-13	0	4.18647e-13	0	5.58089e-15	0	0	0	0	0	4.37561e-12	0	0	0	0	0	4.95929e-14
																tRt12.79_609_Rutin		802376	13315.5	132766	1499.34	205764	94701	132160	12327	78888.4	8246.39	141438	3384.53	57372	1721.28	153059	2886.51	169452	108558	6.15968e+06	171889	1.72531e+06	30243.5	369761	11203.1	260659	8170.3	54862.2	0	82450	0	921434	330068
																tRt13.79_593_KGR		12665.1	55217.8	3487.77	9050.56	21926.2	16205	290.431	8.3443e-13	4.02447e-11	0	15531.5	1.65622e-12	0	4138.16	1758.15	5277.48	32746.6	16643.9	1.84829e+06	153694	675533	45691.8	731362	16842.6	3033.85	1536.27	0	0	3494.25	0	775.396	1505.93
																tRt13.44_463_Q3G		1.29759e+06	13029.8	142550	0	150760	74233.2	307154	1301.1	156162	3479.53	198149	6438.16	213531	6.17588e-12	771824	10139.9	312333	152845	184547	0	10623.5	1572.22	27361.6	0	567637	6031.31	365021	0	276106	4.07209e-13	1.27588e+06	510907
																tRt14.65_447_Q3Rha		1.31441e+07	501933	2.85828e+06	71231	1.88654e+06	742218	6.46602e+06	148231	3.50345e+06	52472.3	3.43543e+06	95212.5	3.3785e+06	92488.2	6.3287e+06	146613	2.24843e+06	1.86377e+06	16161	7243.28	3653.05	3148.59	12503	4221.12	1.22896e+07	402261	7.79916e+06	138329	2.00907e+06	44269	1.35047e+07	7.00879e+06
																tRt15.93_431_K3Rha		144335	206269	24072.7	22013.5	0	4138.09	45824.9	47084.7	27875	0	1801.08	0	22816	16428.3	47927.1	20741.7	5850.85	7904.09	0	0	0	0	0	0	71385.3	24617	73722.5	10845.8	4944.32	0	17327.1	6210.4
																tRt11.20_919_Del-3-cis-cou-§_1		7.87762e-11	5.10119e-11	8.10604e-11	7.83301e-11	7.93881e-11	8.14328e-11	7.60458e-11	7.94046e-11	7.90848e-11	7.54105e-11	7.67512e-11	7.52224e-11	7.52783e-11	7.57324e-11	7.98238e-11	7.47639e-11	7.68476e-11	7.87193e-11	3.20681e+07	663630	5.63078e+06	1.35295e+06	178646	10214.9	8.12822e-11	8.24966e-11	8.20726e-11	7.93161e-11	7.91825e-11	8.06504e-11	8.12121e-11	7.78394e-11
																tRt11.54_949_Del-3-feruRut-§_2		7.87762e-11	5.10119e-11	8.10604e-11	7.83301e-11	7.93881e-11	8.14328e-11	7.60458e-11	7.94046e-11	7.90848e-11	7.54105e-11	7.67512e-11	7.52224e-11	7.52783e-11	7.57324e-11	7.98238e-11	7.47639e-11	7.68476e-11	7.87193e-11	482509	8379.44	252352	78108.9	40896.2	12447.8	8.12822e-11	8.24966e-11	8.20726e-11	7.93161e-11	7.91825e-11	8.06504e-11	8.12121e-11	7.78394e-11
																tRt12.10__933_Pet_3_couRut_檭_3		0	0	0	0	0	0	0	0	0	0	0	3.54802e-16	2.49392e-12	0	2.13416e-13	0	2.62409e-12	0	5.27825e-11	0	0	0	0	8.92217e-12	0	0	0	0	1.99269e-11	0	0	2.49914e-11
																tRt9.28_757_peppflv		106385	1702.23	13323.3	0	9691.24	5394.09	12563.3	0	6231.34	0	2.01939e-11	0	5388.87	0	38432.3	0	14075.8	2989.45	201811	5415.92	51980.3	0	79447.4	0	29803.4	0	19355.4	0	7593.88	0	420556	132534
																tRt9.75_771_flvQ		1.68517e-11	0	5995.68	0	133178	70944.4	2061.96	0	12873.1	0	49779.8	0	0	7.93826e-13	1.31817e-11	0	10525.2	11183.5	0	0	0	0	0	0	0	0	0	0	394852	5969.03	0	4523
																tRt9.86_609_flv		1.52248e+06	33168.2	216368	2681.21	1.14958e+06	665748	384841	3117.56	179298	4384.13	1.38473e+06	11966.5	198075	4641.31	486163	5575.94	550571	436829	0	0	0	0	5.47816e-11	0	1.4692e+06	19299.7	447696	3136.7	1.30508e+06	11361.2	958847	551547
																tRt10.08_609_peppflv		1.65623e+06	33168.2	211870	2570.63	1.14932e+06	665709	384891	3135.23	179298	4842.02	1.36882e+06	12063.1	201897	4290.86	486355	5575.94	550357	417807	0	0	0	0	1.71513e-11	0	1.50107e+06	19309.8	416215	3150.4	1.30454e+06	11214.4	959137	515070
																tRt10.42_593_peppflvU		701715	76746.6	169592	32596.3	149041	101994	172315	33160.2	136469	6127.13	121979	16114.6	184573	39615	124418	21261.4	94150.2	78672.7	436683	131976	291155	64802.4	282197	34005.3	834464	190583	248698	39366	125462	23096.3	333523	143047
																tRt12.84_741_peppflvK		0	0	0	0	25532.6	11991.3	1.97551e+06	22778.9	1.64275e+06	6581.9	826368	12174	0	0	0	0	6.78187e-13	8.37653e-13	0	0	0	0	0	0	3.04617e+06	75939.7	1.12097e+06	8629.29	727377	8599.19	2.56028e+06	1.05342e+06
																tRt13.18_579_peppflvK		8.22699e+06	273407	2.14785e+06	43199.5	1.99565e+06	863164	3.90987e+06	70929.5	1.76238e+06	19651.9	1.14278e+06	41867.7	3.62476e+06	63802.8	3.49032e+06	46418.9	1.07301e+06	1.1876e+06	4.26663e+06	165989	1.49193e+06	23144.5	1.66192e+06	32621.9	7.75595e+06	372227	2.88826e+06	29814.1	848549	10842	4.64679e+06	2.06672e+06
																tRt13.22_449_K3G		68529.1	210.575	24684.2	0	64907.6	37780.5	23617.4	0	29714	0	54677.4	0	26090.3	957.813	50304.4	1995.05	79097.6	67969.1	0	0	0	0	22658	0	73276.1	0	14223.2	0	54145.4	0	47285.3	31545.7
																tRt14.66_621_peppflvK		8.82185e+06	168180	1.80906e+06	24869.2	2.04089e+06	716754	2.84936e+06	19921.1	1.55829e+06	8755.57	642082	27130.6	2.82764e+06	21257.7	2.82701e+06	26779.6	794302	732223	3.60088e+06	111762	1.07568e+06	12469.6	952308	18802.4	1.04738e+07	215912	4.80151e+06	29889.8	1.2128e+06	11593.2	8.32616e+06	3.61743e+06
																tRt12.99_597_Phi35diGlc		228075	23165	57922.9	10740.2	231349	137665	53742.9	7081.21	87290	3666.04	196276	6486.69	82829.8	9538.3	142880	12861.6	212880	148677	64904.4	11925.2	98332.1	24644.8	348099	17501.9	295686	25011.8	154223	11025.8	374282	20775.8	264547	99964.2
																tRt14.74_433_Narinchalc_hex_I		35830.5	4712.34	59931.2	0	311136	167431	15050	0	40097.3	4374.32	167213	0	21545.6	2046.55	92437.6	0	496795	412819	4452.69	0	14654.2	1179.76	176890	0	34290.7	0	10361.4	0	267561	3084.34	12644.9	3259.13
																tRt16.03_433_Narichal_hex_II		168801	21365.3	38699.3	3145.01	279502	159538	33373.5	5349.3	38839.6	2332.01	95764.6	654.915	32068.9	831.137	127455	6772.68	246928	264729	27171.8	8926.28	187494	25292.4	238764	9343.18	160207	3990.06	113154	5528.38	372699	4550.54	154827	56363.7
																tRt20.10_271_Narichal		27129.2	2636.43	70124.2	0	298906	100204	16169.6	2638.82	97735.8	2824.84	76558.3	3375.96	67025.4	1539.57	89768.5	3350.63	101056	101042	2523.03	0	11107.3	837.994	318421	8416.66	16316.9	265.085	8596.24	256.39	135084	3211.05	28085.3	9240.49
																Filename		20200127_Carla_025	20200127_Carla_028	20200127_Carla_031	20200127_Carla_034	20200127_Carla_037	20200127_Carla_040	20200127_Carla_043	20200127_Carla_046	20200127_Carla_049	20200127_Carla_052	20200127_Carla_055	20200127_Carla_058	20200127_Carla_061	20200127_Carla_064	20200127_Carla_067	20200127_Carla_070	20200127_Carla_073	20200127_Carla_076	20200127_Carla_079	20200127_Carla_082	20200127_Carla_091	20200127_Carla_094	20200127_Carla_097	20200127_Carla_100	20200127_Carla_103	20200127_Carla_106	20200127_Carla_109	20200127_Carla_112	20200127_Carla_115	20200127_Carla_118	20200127_Carla_121	20200127_Carla_124
																		25	28	31	34	37	40	43	46	49	52	55	58	61	64	67	70	73	76	79	82	91	94	97	100	103	106	109	112	115	118	121	124
																		35	38	41	44	47	50	53	56	59	62	65	68	71	74	77	80	83	86	89	92	101	104	107	110	113	116	119	122	125	128	131	134
																		Green pepper (Jardin)	Green pepper (Jardin)	Green pepper (Jardin)	Green pepper (Jardin)	Green pepper (Jardin)	Green pepper (Jardin)	Yellow paprika pepper	Yellow paprika pepper	Yellow paprika pepper	Yellow paprika pepper	Yellow paprika pepper	Yellow paprika pepper	Green paprika pepper	Green paprika pepper	Green paprika pepper	Green paprika pepper	Green paprika pepper	Green paprika pepper	Purple pepper	Purple pepper	Purple pepper	Purple pepper	Purple pepper	Purple pepper	Red paprika pepper	Red paprika pepper	Red paprika pepper	Red paprika pepper	Red paprika pepper	Red paprika pepper	Jalapeno pepper	Jalapeno pepper
																		Immature	Immature	Green mature	Green mature	Red mature	Red mature	Immature	Immature	Green mature	Green mature	Yellow mature	Yellow mature	Immature	Immature	Green mature	Green mature	Red mature	Red mature	Immature	Immature	Purple mature	Purple mature	Red mature	Red mature	Immature	Immature	Green mature	Green mature	Red mature	Red mature	Immature	Immature
																		Peel	Pericarp	Peel	Pericarp	Peel	Pericarp	Peel	Pericarp	Peel	Pericarp	Peel	Pericarp	Peel	Pericarp	Peel	Pericarp	Peel	Pericarp	Peel	Pericarp	Peel	Pericarp	Peel	Pericarp	Peel	Pericarp	Peel	Pericarp	Peel	Pericarp	Peel	Pericarp
																		AVE	AVE	AVE	AVE	AVE	AVE	AVE	AVE	AVE	AVE	AVE	AVE	AVE	AVE	AVE	AVE	AVE	AVE	AVE	AVE	AVE	AVE	AVE	AVE	AVE	AVE	AVE	AVE	AVE	AVE	AVE	AVE
																tRt8.08_353_3CGA		1575.7	0	0	0	2.10326e-13	259.389	416.652	1.62953e-12	0	0	809.165	0	0	0	628.47	0	1077.85	311.517	1234.36	584.362	0	360.892	5257.9	227.579	2907.88	0	1559.64	0	1824.61	0	1689.95	829.829
																tRt10.74_353_4CGA		9760.74	0	3.34256e-12	0	2608.2	1027.28	12715.9	2.17632e-12	8.58366e-13	0	7659.95	0	0	0	9406.58	71.8639	3126.74	3650.77	125679	3235.62	6547.35	418.863	66571.1	1314.86	90765.3	1794.29	16471.6	0	15025.9	0	13413.9	3943.29
																tRt9.84_353_5CGA		118744	4.24986e-13	10770.6	0	21307.8	10949.4	105828	0	0	0	67172.6	0	18833.6	0	98205	512.807	34063.4	47481.2	660456	21867.4	40949.3	15117	340983	7739.78	592438	6617.1	119066	0	125750	0	67941.1	20089.2
																tRt14.36_515_DiCGA_I		128636	27501.5	86896	15444.1	72836.1	64964.6	133778	9455.16	90331.4	2759.19	93780.1	6945.31	92494.4	17331.8	135575	8866.7	86842.3	45773.1	3292.38	4559.99	47555.2	72701.9	186611	33496.1	151038	22517	169162	10514	87017	2565.71	130961	144414
																tRt14.75_515_DiCGA_II		72865.3	4594.11	40214	5327.35	62618	42494.6	48091	8428.2	47956.3	2061.78	40760.3	5287.9	25141.2	4026.09	30585.9	4868.4	27748.3	43697.8	361045	207284	153901	61649.3	177892	38504.4	99202.7	21964.4	36244.3	3045.15	37381.5	3140.95	206166	134456
																tRt14.96_515_DiCGA_III		14904.8	10420	71635.1	39638.1	59673.8	61498.2	650.02	0	0	0	5267.86	7849.36	55897.8	49592	17606.5	17751.1	37204.4	76147.9	1746.71	1924.9	88508.3	119649	193401	86899.8	7004.94	0	0	0	0	0	0	0
																tRt8.85_325_cou_hex_I		0	0	17668.4	5810.17	7104.72	5033.62	3364.41	219.988	10673.2	802.157	3373.87	215.525	32811.4	6919.99	39926.7	10219.3	2134.12	5237.97	3417.21	3671.79	11516.1	20870.7	16501	2211.3	1732.43	485.501	3302.48	215.021	4165.38	886.161	459.764	601.838
																tRt9.45_325_cou_hex_II		301747	5363.14	207293	11271.8	156678	91007.1	152888	1861.01	352100	4893.79	218314	4047.11	144358	6584.05	159924	3382.87	107672	111399	184512	8333.05	315390	16458.4	191319	23806.4	141835	2364.91	220441	1798.89	211116	2566.85	141541	25019.6
																tRt10.16_325_cou_hex_III		1491.5	0	3943.06	0	2161.56	2814.81	1314.55	0	7937.21	0	1162.9	1.62326e-12	14692.6	2124.65	11621	1392.33	7155.57	10306.7	2324.94	410.198	5704.38	2602.96	821.385	0	0	0	0	0	3484.92	0	0	0
																tRt8.06_341_caff_hex_I		51885.1	18524.9	47716.8	9945.7	17251.3	18597.8	16053.3	4047.92	49307.5	3670.35	6532.12	1591.1	54524.6	7854.85	28108.8	12269.6	5018.13	11885.9	4668.93	1706.02	13591.2	79701.2	51448.7	7798.95	284527	122933	103055	35497	26083.1	5948.43	11270.8	15030.3
																tRt8.68_341_caff_hex_II		3638.52	879.887	10160.3	1775.71	4342.97	2587.14	692.627	0	5289.58	119.83	1232.13	0	5426.81	303.942	2780.54	0	0	0	379.686	756.481	7546.23	7989.27	21370.5	2513.1	5490.58	3437.02	6171.88	2600	4059.29	1939.9	2191.25	2103.03
																tRt9.26_341_caff_hex_III		380713	8939.31	233530	9636.44	123746	63683.8	172159	2382.12	268250	4645.39	93345.1	3885.05	113052	3940.76	111362	2602.17	50738.1	96197	105483	5184.8	605155	40310.6	236937	21310.6	205752	5853.54	252067	1682.11	165517	3808.75	40794.5	10552.9
																tRt10.16_355_Feru_hex_I		13141.2	175.093	17671	3098.64	10827.8	7422.84	7337.23	80.3488	35328.3	1146.99	13543.7	3713.87	14731.7	2173.96	10351	1658.11	9663.73	13417.1	2607.42	284.824	26832.9	5379.41	21884.7	5034.53	3803.56	1016.35	5438.69	289.794	5482.49	1303.53	989.229	1436.51
																tRt10.33_355_Feru_hex_II		4625.51	5721.45	57182.1	66521.9	135445	175728	9392.4	1596.67	44714.9	34698.2	32785.2	63292.6	48660.5	48025	21753.6	32676.1	30363.2	61555	883.935	0	50847.2	168155	118172	52464.5	142154	100135	12200.5	31223.3	119437	105636	3014.23	4179.41
																tRt8.51_903_QGRAR		0	0	0	0	0	0	0	0	0	4.89517e-12	0	0	0	0	0	5.08199e-12	0	0	3.21741e-12	2.59522e-12	0	5.7815e-13	0	0	0	0	1.73789e-12	0	0	0	0	0
																tRt9.07_771_QGRR		8.546e-12	3.7637e-13	5.2772e-12	4.83118e-12	2.64453e-10	4.18029e-11	4.30882e-12	0	6.50745	1.11965e-12	5.58603e-11	1.22267e-12	1.62494e-12	4.85739e-14	3.33843e-12	0	1.73566e-12	3.42931e-12	52222.8	1153.82	29463.2	584.137	50423.8	0	0	1.08779e-12	1.08269e-13	0	10801.3	0	4290.87	1469.48
																tRt11.87_741_QGRA		70566	720.229	19758.6	0	14972.5	7449.47	0	0	3.07433e-12	0	0	0	20796.1	0	16050.2	0	9.56244e-12	5938.38	35000	1693.26	6211.71	0	14954.6	0	22287.9	576.99	4290.8	678.88	8713.57	0	17480.8	1832.35
																tRt12.67_725_KGRA		0	0	0	1.74678e-11	0	0	0	0	0	4.10549e-13	0	0	0	0	5.54568e-12	1.49843e-13	0	4.18647e-13	0	5.58089e-15	0	0	0	0	0	4.37561e-12	0	0	0	0	0	4.95929e-14
																tRt12.79_609_Rutin		802376	13315.5	132766	1499.34	205764	94701	132160	12327	78888.4	8246.39	141438	3384.53	57372	1721.28	153059	2886.51	169452	108558	6.15968e+06	171889	1.72531e+06	30243.5	369761	11203.1	260659	8170.3	54862.2	0	82450	0	921434	330068
																tRt13.79_593_KGR		12665.1	55217.8	3487.77	9050.56	21926.2	16205	290.431	8.3443e-13	4.02447e-11	0	15531.5	1.65622e-12	0	4138.16	1758.15	5277.48	32746.6	16643.9	1.84829e+06	153694	675533	45691.8	731362	16842.6	3033.85	1536.27	0	0	3494.25	0	775.396	1505.93
																tRt13.44_463_Q3G		1.29759e+06	13029.8	142550	0	150760	74233.2	307154	1301.1	156162	3479.53	198149	6438.16	213531	6.17588e-12	771824	10139.9	312333	152845	184547	0	10623.5	1572.22	27361.6	0	567637	6031.31	365021	0	276106	4.07209e-13	1.27588e+06	510907
																tRt14.65_447_Q3Rha		1.31441e+07	501933	2.85828e+06	71231	1.88654e+06	742218	6.46602e+06	148231	3.50345e+06	52472.3	3.43543e+06	95212.5	3.3785e+06	92488.2	6.3287e+06	146613	2.24843e+06	1.86377e+06	16161	7243.28	3653.05	3148.59	12503	4221.12	1.22896e+07	402261	7.79916e+06	138329	2.00907e+06	44269	1.35047e+07	7.00879e+06
																tRt15.93_431_K3Rha		144335	206269	24072.7	22013.5	0	4138.09	45824.9	47084.7	27875	0	1801.08	0	22816	16428.3	47927.1	20741.7	5850.85	7904.09	0	0	0	0	0	0	71385.3	24617	73722.5	10845.8	4944.32	0	17327.1	6210.4
																tRt11.20_919_Del-3-cis-cou-§_1		7.87762e-11	5.10119e-11	8.10604e-11	7.83301e-11	7.93881e-11	8.14328e-11	7.60458e-11	7.94046e-11	7.90848e-11	7.54105e-11	7.67512e-11	7.52224e-11	7.52783e-11	7.57324e-11	7.98238e-11	7.47639e-11	7.68476e-11	7.87193e-11	3.20681e+07	663630	5.63078e+06	1.35295e+06	178646	10214.9	8.12822e-11	8.24966e-11	8.20726e-11	7.93161e-11	7.91825e-11	8.06504e-11	8.12121e-11	7.78394e-11
																tRt11.54_949_Del-3-feruRut-§_2		7.87762e-11	5.10119e-11	8.10604e-11	7.83301e-11	7.93881e-11	8.14328e-11	7.60458e-11	7.94046e-11	7.90848e-11	7.54105e-11	7.67512e-11	7.52224e-11	7.52783e-11	7.57324e-11	7.98238e-11	7.47639e-11	7.68476e-11	7.87193e-11	482509	8379.44	252352	78108.9	40896.2	12447.8	8.12822e-11	8.24966e-11	8.20726e-11	7.93161e-11	7.91825e-11	8.06504e-11	8.12121e-11	7.78394e-11
																tRt12.10__933_Pet_3_couRut_檭_3		0	0	0	0	0	0	0	0	0	0	0	3.54802e-16	2.49392e-12	0	2.13416e-13	0	2.62409e-12	0	5.27825e-11	0	0	0	0	8.92217e-12	0	0	0	0	1.99269e-11	0	0	2.49914e-11
																tRt9.28_757_peppflv		106385	1702.23	13323.3	0	9691.24	5394.09	12563.3	0	6231.34	0	2.01939e-11	0	5388.87	0	38432.3	0	14075.8	2989.45	201811	5415.92	51980.3	0	79447.4	0	29803.4	0	19355.4	0	7593.88	0	420556	132534
																tRt9.75_771_flvQ		1.68517e-11	0	5995.68	0	133178	70944.4	2061.96	0	12873.1	0	49779.8	0	0	7.93826e-13	1.31817e-11	0	10525.2	11183.5	0	0	0	0	0	0	0	0	0	0	394852	5969.03	0	4523
																tRt9.86_609_flv		1.52248e+06	33168.2	216368	2681.21	1.14958e+06	665748	384841	3117.56	179298	4384.13	1.38473e+06	11966.5	198075	4641.31	486163	5575.94	550571	436829	0	0	0	0	5.47816e-11	0	1.4692e+06	19299.7	447696	3136.7	1.30508e+06	11361.2	958847	551547
																tRt10.08_609_peppflv		1.65623e+06	33168.2	211870	2570.63	1.14932e+06	665709	384891	3135.23	179298	4842.02	1.36882e+06	12063.1	201897	4290.86	486355	5575.94	550357	417807	0	0	0	0	1.71513e-11	0	1.50107e+06	19309.8	416215	3150.4	1.30454e+06	11214.4	959137	515070
																tRt10.42_593_peppflvU		701715	76746.6	169592	32596.3	149041	101994	172315	33160.2	136469	6127.13	121979	16114.6	184573	39615	124418	21261.4	94150.2	78672.7	436683	131976	291155	64802.4	282197	34005.3	834464	190583	248698	39366	125462	23096.3	333523	143047
																tRt12.84_741_peppflvK		0	0	0	0	25532.6	11991.3	1.97551e+06	22778.9	1.64275e+06	6581.9	826368	12174	0	0	0	0	6.78187e-13	8.37653e-13	0	0	0	0	0	0	3.04617e+06	75939.7	1.12097e+06	8629.29	727377	8599.19	2.56028e+06	1.05342e+06
																tRt13.18_579_peppflvK		8.22699e+06	273407	2.14785e+06	43199.5	1.99565e+06	863164	3.90987e+06	70929.5	1.76238e+06	19651.9	1.14278e+06	41867.7	3.62476e+06	63802.8	3.49032e+06	46418.9	1.07301e+06	1.1876e+06	4.26663e+06	165989	1.49193e+06	23144.5	1.66192e+06	32621.9	7.75595e+06	372227	2.88826e+06	29814.1	848549	10842	4.64679e+06	2.06672e+06
																tRt13.22_449_K3G		68529.1	210.575	24684.2	0	64907.6	37780.5	23617.4	0	29714	0	54677.4	0	26090.3	957.813	50304.4	1995.05	79097.6	67969.1	0	0	0	0	22658	0	73276.1	0	14223.2	0	54145.4	0	47285.3	31545.7
																tRt14.66_621_peppflvK		8.82185e+06	168180	1.80906e+06	24869.2	2.04089e+06	716754	2.84936e+06	19921.1	1.55829e+06	8755.57	642082	27130.6	2.82764e+06	21257.7	2.82701e+06	26779.6	794302	732223	3.60088e+06	111762	1.07568e+06	12469.6	952308	18802.4	1.04738e+07	215912	4.80151e+06	29889.8	1.2128e+06	11593.2	8.32616e+06	3.61743e+06
																tRt12.99_597_Phi35diGlc		228075	23165	57922.9	10740.2	231349	137665	53742.9	7081.21	87290	3666.04	196276	6486.69	82829.8	9538.3	142880	12861.6	212880	148677	64904.4	11925.2	98332.1	24644.8	348099	17501.9	295686	25011.8	154223	11025.8	374282	20775.8	264547	99964.2
																tRt14.74_433_Narinchalc_hex_I		35830.5	4712.34	59931.2	0	311136	167431	15050	0	40097.3	4374.32	167213	0	21545.6	2046.55	92437.6	0	496795	412819	4452.69	0	14654.2	1179.76	176890	0	34290.7	0	10361.4	0	267561	3084.34	12644.9	3259.13
																tRt16.03_433_Narichal_hex_II		168801	21365.3	38699.3	3145.01	279502	159538	33373.5	5349.3	38839.6	2332.01	95764.6	654.915	32068.9	831.137	127455	6772.68	246928	264729	27171.8	8926.28	187494	25292.4	238764	9343.18	160207	3990.06	113154	5528.38	372699	4550.54	154827	56363.7
																tRt20.10_271_Narichal		27129.2	2636.43	70124.2	0	298906	100204	16169.6	2638.82	97735.8	2824.84	76558.3	3375.96	67025.4	1539.57	89768.5	3350.63	101056	101042	2523.03	0	11107.3	837.994	318421	8416.66	16316.9	265.085	8596.24	256.39	135084	3211.05	28085.3	9240.49
																Filename		20200127_Carla_025	20200127_Carla_028	20200127_Carla_031	20200127_Carla_034	20200127_Carla_037	20200127_Carla_040	20200127_Carla_043	20200127_Carla_046	20200127_Carla_049	20200127_Carla_052	20200127_Carla_055	20200127_Carla_058	20200127_Carla_061	20200127_Carla_064	20200127_Carla_067	20200127_Carla_070	20200127_Carla_073	20200127_Carla_076	20200127_Carla_079	20200127_Carla_082	20200127_Carla_091	20200127_Carla_094	20200127_Carla_097	20200127_Carla_100	20200127_Carla_103	20200127_Carla_106	20200127_Carla_109	20200127_Carla_112	20200127_Carla_115	20200127_Carla_118	20200127_Carla_121	20200127_Carla_124
																		25	28	31	34	37	40	43	46	49	52	55	58	61	64	67	70	73	76	79	82	91	94	97	100	103	106	109	112	115	118	121	124
																		35	38	41	44	47	50	53	56	59	62	65	68	71	74	77	80	83	86	89	92	101	104	107	110	113	116	119	122	125	128	131	134
																		Green pepper (Jardin)	Green pepper (Jardin)	Green pepper (Jardin)	Green pepper (Jardin)	Green pepper (Jardin)	Green pepper (Jardin)	Yellow paprika pepper	Yellow paprika pepper	Yellow paprika pepper	Yellow paprika pepper	Yellow paprika pepper	Yellow paprika pepper	Green paprika pepper	Green paprika pepper	Green paprika pepper	Green paprika pepper	Green paprika pepper	Green paprika pepper	Purple pepper	Purple pepper	Purple pepper	Purple pepper	Purple pepper	Purple pepper	Red paprika pepper	Red paprika pepper	Red paprika pepper	Red paprika pepper	Red paprika pepper	Red paprika pepper	Jalapeno pepper	Jalapeno pepper
																		Immature	Immature	Green mature	Green mature	Red mature	Red mature	Immature	Immature	Green mature	Green mature	Yellow mature	Yellow mature	Immature	Immature	Green mature	Green mature	Red mature	Red mature	Immature	Immature	Purple mature	Purple mature	Red mature	Red mature	Immature	Immature	Green mature	Green mature	Red mature	Red mature	Immature	Immature
																		Peel	Pericarp	Peel	Pericarp	Peel	Pericarp	Peel	Pericarp	Peel	Pericarp	Peel	Pericarp	Peel	Pericarp	Peel	Pericarp	Peel	Pericarp	Peel	Pericarp	Peel	Pericarp	Peel	Pericarp	Peel	Pericarp	Peel	Pericarp	Peel	Pericarp	Peel	Pericarp
																		AVE	AVE	AVE	AVE	AVE	AVE	AVE	AVE	AVE	AVE	AVE	AVE	AVE	AVE	AVE	AVE	AVE	AVE	AVE	AVE	AVE	AVE	AVE	AVE	AVE	AVE	AVE	AVE	AVE	AVE	AVE	AVE
																tRt8.08_353_3CGA		1575.7	0	0	0	2.10326e-13	259.389	416.652	1.62953e-12	0	0	809.165	0	0	0	628.47	0	1077.85	311.517	1234.36	584.362	0	360.892	5257.9	227.579	2907.88	0	1559.64	0	1824.61	0	1689.95	829.829
																tRt10.74_353_4CGA		9760.74	0	3.34256e-12	0	2608.2	1027.28	12715.9	2.17632e-12	8.58366e-13	0	7659.95	0	0	0	9406.58	71.8639	3126.74	3650.77	125679	3235.62	6547.35	418.863	66571.1	1314.86	90765.3	1794.29	16471.6	0	15025.9	0	13413.9	3943.29
																tRt9.84_353_5CGA		118744	4.24986e-13	10770.6	0	21307.8	10949.4	105828	0	0	0	67172.6	0	18833.6	0	98205	512.807	34063.4	47481.2	660456	21867.4	40949.3	15117	340983	7739.78	592438	6617.1	119066	0	125750	0	67941.1	20089.2
																tRt14.36_515_DiCGA_I		128636	27501.5	86896	15444.1	72836.1	64964.6	133778	9455.16	90331.4	2759.19	93780.1	6945.31	92494.4	17331.8	135575	8866.7	86842.3	45773.1	3292.38	4559.99	47555.2	72701.9	186611	33496.1	151038	22517	169162	10514	87017	2565.71	130961	144414
																tRt14.75_515_DiCGA_II		72865.3	4594.11	40214	5327.35	62618	42494.6	48091	8428.2	47956.3	2061.78	40760.3	5287.9	25141.2	4026.09	30585.9	4868.4	27748.3	43697.8	361045	207284	153901	61649.3	177892	38504.4	99202.7	21964.4	36244.3	3045.15	37381.5	3140.95	206166	134456
																tRt14.96_515_DiCGA_III		14904.8	10420	71635.1	39638.1	59673.8	61498.2	650.02	0	0	0	5267.86	7849.36	55897.8	49592	17606.5	17751.1	37204.4	76147.9	1746.71	1924.9	88508.3	119649	193401	86899.8	7004.94	0	0	0	0	0	0	0
																tRt8.85_325_cou_hex_I		0	0	17668.4	5810.17	7104.72	5033.62	3364.41	219.988	10673.2	802.157	3373.87	215.525	32811.4	6919.99	39926.7	10219.3	2134.12	5237.97	3417.21	3671.79	11516.1	20870.7	16501	2211.3	1732.43	485.501	3302.48	215.021	4165.38	886.161	459.764	601.838
																tRt9.45_325_cou_hex_II		301747	5363.14	207293	11271.8	156678	91007.1	152888	1861.01	352100	4893.79	218314	4047.11	144358	6584.05	159924	3382.87	107672	111399	184512	8333.05	315390	16458.4	191319	23806.4	141835	2364.91	220441	1798.89	211116	2566.85	141541	25019.6
																tRt10.16_325_cou_hex_III		1491.5	0	3943.06	0	2161.56	2814.81	1314.55	0	7937.21	0	1162.9	1.62326e-12	14692.6	2124.65	11621	1392.33	7155.57	10306.7	2324.94	410.198	5704.38	2602.96	821.385	0	0	0	0	0	3484.92	0	0	0
																tRt8.06_341_caff_hex_I		51885.1	18524.9	47716.8	9945.7	17251.3	18597.8	16053.3	4047.92	49307.5	3670.35	6532.12	1591.1	54524.6	7854.85	28108.8	12269.6	5018.13	11885.9	4668.93	1706.02	13591.2	79701.2	51448.7	7798.95	284527	122933	103055	35497	26083.1	5948.43	11270.8	15030.3
																tRt8.68_341_caff_hex_II		3638.52	879.887	10160.3	1775.71	4342.97	2587.14	692.627	0	5289.58	119.83	1232.13	0	5426.81	303.942	2780.54	0	0	0	379.686	756.481	7546.23	7989.27	21370.5	2513.1	5490.58	3437.02	6171.88	2600	4059.29	1939.9	2191.25	2103.03
																tRt9.26_341_caff_hex_III		380713	8939.31	233530	9636.44	123746	63683.8	172159	2382.12	268250	4645.39	93345.1	3885.05	113052	3940.76	111362	2602.17	50738.1	96197	105483	5184.8	605155	40310.6	236937	21310.6	205752	5853.54	252067	1682.11	165517	3808.75	40794.5	10552.9
																tRt10.16_355_Feru_hex_I		13141.2	175.093	17671	3098.64	10827.8	7422.84	7337.23	80.3488	35328.3	1146.99	13543.7	3713.87	14731.7	2173.96	10351	1658.11	9663.73	13417.1	2607.42	284.824	26832.9	5379.41	21884.7	5034.53	3803.56	1016.35	5438.69	289.794	5482.49	1303.53	989.229	1436.51
																tRt10.33_355_Feru_hex_II		4625.51	5721.45	57182.1	66521.9	135445	175728	9392.4	1596.67	44714.9	34698.2	32785.2	63292.6	48660.5	48025	21753.6	32676.1	30363.2	61555	883.935	0	50847.2	168155	118172	52464.5	142154	100135	12200.5	31223.3	119437	105636	3014.23	4179.41
																tRt8.51_903_QGRAR		0	0	0	0	0	0	0	0	0	4.89517e-12	0	0	0	0	0	5.08199e-12	0	0	3.21741e-12	2.59522e-12	0	5.7815e-13	0	0	0	0	1.73789e-12	0	0	0	0	0
																tRt9.07_771_QGRR		8.546e-12	3.7637e-13	5.2772e-12	4.83118e-12	2.64453e-10	4.18029e-11	4.30882e-12	0	6.50745	1.11965e-12	5.58603e-11	1.22267e-12	1.62494e-12	4.85739e-14	3.33843e-12	0	1.73566e-12	3.42931e-12	52222.8	1153.82	29463.2	584.137	50423.8	0	0	1.08779e-12	1.08269e-13	0	10801.3	0	4290.87	1469.48
																tRt11.87_741_QGRA		70566	720.229	19758.6	0	14972.5	7449.47	0	0	3.07433e-12	0	0	0	20796.1	0	16050.2	0	9.56244e-12	5938.38	35000	1693.26	6211.71	0	14954.6	0	22287.9	576.99	4290.8	678.88	8713.57	0	17480.8	1832.35
																tRt12.67_725_KGRA		0	0	0	1.74678e-11	0	0	0	0	0	4.10549e-13	0	0	0	0	5.54568e-12	1.49843e-13	0	4.18647e-13	0	5.58089e-15	0	0	0	0	0	4.37561e-12	0	0	0	0	0	4.95929e-14
																tRt12.79_609_Rutin		802376	13315.5	132766	1499.34	205764	94701	132160	12327	78888.4	8246.39	141438	3384.53	57372	1721.28	153059	2886.51	169452	108558	6.15968e+06	171889	1.72531e+06	30243.5	369761	11203.1	260659	8170.3	54862.2	0	82450	0	921434	330068
																tRt13.79_593_KGR		12665.1	55217.8	3487.77	9050.56	21926.2	16205	290.431	8.3443e-13	4.02447e-11	0	15531.5	1.65622e-12	0	4138.16	1758.15	5277.48	32746.6	16643.9	1.84829e+06	153694	675533	45691.8	731362	16842.6	3033.85	1536.27	0	0	3494.25	0	775.396	1505.93
																tRt13.44_463_Q3G		1.29759e+06	13029.8	142550	0	150760	74233.2	307154	1301.1	156162	3479.53	198149	6438.16	213531	6.17588e-12	771824	10139.9	312333	152845	184547	0	10623.5	1572.22	27361.6	0	567637	6031.31	365021	0	276106	4.07209e-13	1.27588e+06	510907
																tRt14.65_447_Q3Rha		1.31441e+07	501933	2.85828e+06	71231	1.88654e+06	742218	6.46602e+06	148231	3.50345e+06	52472.3	3.43543e+06	95212.5	3.3785e+06	92488.2	6.3287e+06	146613	2.24843e+06	1.86377e+06	16161	7243.28	3653.05	3148.59	12503	4221.12	1.22896e+07	402261	7.79916e+06	138329	2.00907e+06	44269	1.35047e+07	7.00879e+06
																tRt15.93_431_K3Rha		144335	206269	24072.7	22013.5	0	4138.09	45824.9	47084.7	27875	0	1801.08	0	22816	16428.3	47927.1	20741.7	5850.85	7904.09	0	0	0	0	0	0	71385.3	24617	73722.5	10845.8	4944.32	0	17327.1	6210.4
																tRt11.20_919_Del-3-cis-cou-§_1		7.87762e-11	5.10119e-11	8.10604e-11	7.83301e-11	7.93881e-11	8.14328e-11	7.60458e-11	7.94046e-11	7.90848e-11	7.54105e-11	7.67512e-11	7.52224e-11	7.52783e-11	7.57324e-11	7.98238e-11	7.47639e-11	7.68476e-11	7.87193e-11	3.20681e+07	663630	5.63078e+06	1.35295e+06	178646	10214.9	8.12822e-11	8.24966e-11	8.20726e-11	7.93161e-11	7.91825e-11	8.06504e-11	8.12121e-11	7.78394e-11
																tRt11.54_949_Del-3-feruRut-§_2		7.87762e-11	5.10119e-11	8.10604e-11	7.83301e-11	7.93881e-11	8.14328e-11	7.60458e-11	7.94046e-11	7.90848e-11	7.54105e-11	7.67512e-11	7.52224e-11	7.52783e-11	7.57324e-11	7.98238e-11	7.47639e-11	7.68476e-11	7.87193e-11	482509	8379.44	252352	78108.9	40896.2	12447.8	8.12822e-11	8.24966e-11	8.20726e-11	7.93161e-11	7.91825e-11	8.06504e-11	8.12121e-11	7.78394e-11
																tRt12.10__933_Pet_3_couRut_檭_3		0	0	0	0	0	0	0	0	0	0	0	3.54802e-16	2.49392e-12	0	2.13416e-13	0	2.62409e-12	0	5.27825e-11	0	0	0	0	8.92217e-12	0	0	0	0	1.99269e-11	0	0	2.49914e-11
																tRt9.28_757_peppflv		106385	1702.23	13323.3	0	9691.24	5394.09	12563.3	0	6231.34	0	2.01939e-11	0	5388.87	0	38432.3	0	14075.8	2989.45	201811	5415.92	51980.3	0	79447.4	0	29803.4	0	19355.4	0	7593.88	0	420556	132534
																tRt9.75_771_flvQ		1.68517e-11	0	5995.68	0	133178	70944.4	2061.96	0	12873.1	0	49779.8	0	0	7.93826e-13	1.31817e-11	0	10525.2	11183.5	0	0	0	0	0	0	0	0	0	0	394852	5969.03	0	4523
																tRt9.86_609_flv		1.52248e+06	33168.2	216368	2681.21	1.14958e+06	665748	384841	3117.56	179298	4384.13	1.38473e+06	11966.5	198075	4641.31	486163	5575.94	550571	436829	0	0	0	0	5.47816e-11	0	1.4692e+06	19299.7	447696	3136.7	1.30508e+06	11361.2	958847	551547
																tRt10.08_609_peppflv		1.65623e+06	33168.2	211870	2570.63	1.14932e+06	665709	384891	3135.23	179298	4842.02	1.36882e+06	12063.1	201897	4290.86	486355	5575.94	550357	417807	0	0	0	0	1.71513e-11	0	1.50107e+06	19309.8	416215	3150.4	1.30454e+06	11214.4	959137	515070
																tRt10.42_593_peppflvU		701715	76746.6	169592	32596.3	149041	101994	172315	33160.2	136469	6127.13	121979	16114.6	184573	39615	124418	21261.4	94150.2	78672.7	436683	131976	291155	64802.4	282197	34005.3	834464	190583	248698	39366	125462	23096.3	333523	143047
																tRt12.84_741_peppflvK		0	0	0	0	25532.6	11991.3	1.97551e+06	22778.9	1.64275e+06	6581.9	826368	12174	0	0	0	0	6.78187e-13	8.37653e-13	0	0	0	0	0	0	3.04617e+06	75939.7	1.12097e+06	8629.29	727377	8599.19	2.56028e+06	1.05342e+06
																tRt13.18_579_peppflvK		8.22699e+06	273407	2.14785e+06	43199.5	1.99565e+06	863164	3.90987e+06	70929.5	1.76238e+06	19651.9	1.14278e+06	41867.7	3.62476e+06	63802.8	3.49032e+06	46418.9	1.07301e+06	1.1876e+06	4.26663e+06	165989	1.49193e+06	23144.5	1.66192e+06	32621.9	7.75595e+06	372227	2.88826e+06	29814.1	848549	10842	4.64679e+06	2.06672e+06
																tRt13.22_449_K3G		68529.1	210.575	24684.2	0	64907.6	37780.5	23617.4	0	29714	0	54677.4	0	26090.3	957.813	50304.4	1995.05	79097.6	67969.1	0	0	0	0	22658	0	73276.1	0	14223.2	0	54145.4	0	47285.3	31545.7
																tRt14.66_621_peppflvK		8.82185e+06	168180	1.80906e+06	24869.2	2.04089e+06	716754	2.84936e+06	19921.1	1.55829e+06	8755.57	642082	27130.6	2.82764e+06	21257.7	2.82701e+06	26779.6	794302	732223	3.60088e+06	111762	1.07568e+06	12469.6	952308	18802.4	1.04738e+07	215912	4.80151e+06	29889.8	1.2128e+06	11593.2	8.32616e+06	3.61743e+06
																tRt12.99_597_Phi35diGlc		228075	23165	57922.9	10740.2	231349	137665	53742.9	7081.21	87290	3666.04	196276	6486.69	82829.8	9538.3	142880	12861.6	212880	148677	64904.4	11925.2	98332.1	24644.8	348099	17501.9	295686	25011.8	154223	11025.8	374282	20775.8	264547	99964.2
																tRt14.74_433_Narinchalc_hex_I		35830.5	4712.34	59931.2	0	311136	167431	15050	0	40097.3	4374.32	167213	0	21545.6	2046.55	92437.6	0	496795	412819	4452.69	0	14654.2	1179.76	176890	0	34290.7	0	10361.4	0	267561	3084.34	12644.9	3259.13
																tRt16.03_433_Narichal_hex_II		168801	21365.3	38699.3	3145.01	279502	159538	33373.5	5349.3	38839.6	2332.01	95764.6	654.915	32068.9	831.137	127455	6772.68	246928	264729	27171.8	8926.28	187494	25292.4	238764	9343.18	160207	3990.06	113154	5528.38	372699	4550.54	154827	56363.7
																tRt20.10_271_Narichal		27129.2	2636.43	70124.2	0	298906	100204	16169.6	2638.82	97735.8	2824.84	76558.3	3375.96	67025.4	1539.57	89768.5	3350.63	101056	101042	2523.03	0	11107.3	837.994	318421	8416.66	16316.9	265.085	8596.24	256.39	135084	3211.05	28085.3	9240.49
																Filename		20200127_Carla_025	20200127_Carla_028	20200127_Carla_031	20200127_Carla_034	20200127_Carla_037	20200127_Carla_040	20200127_Carla_043	20200127_Carla_046	20200127_Carla_049	20200127_Carla_052	20200127_Carla_055	20200127_Carla_058	20200127_Carla_061	20200127_Carla_064	20200127_Carla_067	20200127_Carla_070	20200127_Carla_073	20200127_Carla_076	20200127_Carla_079	20200127_Carla_082	20200127_Carla_091	20200127_Carla_094	20200127_Carla_097	20200127_Carla_100	20200127_Carla_103	20200127_Carla_106	20200127_Carla_109	20200127_Carla_112	20200127_Carla_115	20200127_Carla_118	20200127_Carla_121	20200127_Carla_124
																		25	28	31	34	37	40	43	46	49	52	55	58	61	64	67	70	73	76	79	82	91	94	97	100	103	106	109	112	115	118	121	124
																		35	38	41	44	47	50	53	56	59	62	65	68	71	74	77	80	83	86	89	92	101	104	107	110	113	116	119	122	125	128	131	134
																		Green pepper (Jardin)	Green pepper (Jardin)	Green pepper (Jardin)	Green pepper (Jardin)	Green pepper (Jardin)	Green pepper (Jardin)	Yellow paprika pepper	Yellow paprika pepper	Yellow paprika pepper	Yellow paprika pepper	Yellow paprika pepper	Yellow paprika pepper	Green paprika pepper	Green paprika pepper	Green paprika pepper	Green paprika pepper	Green paprika pepper	Green paprika pepper	Purple pepper	Purple pepper	Purple pepper	Purple pepper	Purple pepper	Purple pepper	Red paprika pepper	Red paprika pepper	Red paprika pepper	Red paprika pepper	Red paprika pepper	Red paprika pepper	Jalapeno pepper	Jalapeno pepper
																		Immature	Immature	Green mature	Green mature	Red mature	Red mature	Immature	Immature	Green mature	Green mature	Yellow mature	Yellow mature	Immature	Immature	Green mature	Green mature	Red mature	Red mature	Immature	Immature	Purple mature	Purple mature	Red mature	Red mature	Immature	Immature	Green mature	Green mature	Red mature	Red mature	Immature	Immature
																		Peel	Pericarp	Peel	Pericarp	Peel	Pericarp	Peel	Pericarp	Peel	Pericarp	Peel	Pericarp	Peel	Pericarp	Peel	Pericarp	Peel	Pericarp	Peel	Pericarp	Peel	Pericarp	Peel	Pericarp	Peel	Pericarp	Peel	Pericarp	Peel	Pericarp	Peel	Pericarp
																		AVE	AVE	AVE	AVE	AVE	AVE	AVE	AVE	AVE	AVE	AVE	AVE	AVE	AVE	AVE	AVE	AVE	AVE	AVE	AVE	AVE	AVE	AVE	AVE	AVE	AVE	AVE	AVE	AVE	AVE	AVE	AVE
																tRt8.08_353_3CGA		1575.7	0	0	0	2.10326e-13	259.389	416.652	1.62953e-12	0	0	809.165	0	0	0	628.47	0	1077.85	311.517	1234.36	584.362	0	360.892	5257.9	227.579	2907.88	0	1559.64	0	1824.61	0	1689.95	829.829
																tRt10.74_353_4CGA		9760.74	0	3.34256e-12	0	2608.2	1027.28	12715.9	2.17632e-12	8.58366e-13	0	7659.95	0	0	0	9406.58	71.8639	3126.74	3650.77	125679	3235.62	6547.35	418.863	66571.1	1314.86	90765.3	1794.29	16471.6	0	15025.9	0	13413.9	3943.29
																tRt9.84_353_5CGA		118744	4.24986e-13	10770.6	0	21307.8	10949.4	105828	0	0	0	67172.6	0	18833.6	0	98205	512.807	34063.4	47481.2	660456	21867.4	40949.3	15117	340983	7739.78	592438	6617.1	119066	0	125750	0	67941.1	20089.2
																tRt14.36_515_DiCGA_I		128636	27501.5	86896	15444.1	72836.1	64964.6	133778	9455.16	90331.4	2759.19	93780.1	6945.31	92494.4	17331.8	135575	8866.7	86842.3	45773.1	3292.38	4559.99	47555.2	72701.9	186611	33496.1	151038	22517	169162	10514	87017	2565.71	130961	144414
																tRt14.75_515_DiCGA_II		72865.3	4594.11	40214	5327.35	62618	42494.6	48091	8428.2	47956.3	2061.78	40760.3	5287.9	25141.2	4026.09	30585.9	4868.4	27748.3	43697.8	361045	207284	153901	61649.3	177892	38504.4	99202.7	21964.4	36244.3	3045.15	37381.5	3140.95	206166	134456
																tRt14.96_515_DiCGA_III		14904.8	10420	71635.1	39638.1	59673.8	61498.2	650.02	0	0	0	5267.86	7849.36	55897.8	49592	17606.5	17751.1	37204.4	76147.9	1746.71	1924.9	88508.3	119649	193401	86899.8	7004.94	0	0	0	0	0	0	0
																tRt8.85_325_cou_hex_I		0	0	17668.4	5810.17	7104.72	5033.62	3364.41	219.988	10673.2	802.157	3373.87	215.525	32811.4	6919.99	39926.7	10219.3	2134.12	5237.97	3417.21	3671.79	11516.1	20870.7	16501	2211.3	1732.43	485.501	3302.48	215.021	4165.38	886.161	459.764	601.838
																tRt9.45_325_cou_hex_II		301747	5363.14	207293	11271.8	156678	91007.1	152888	1861.01	352100	4893.79	218314	4047.11	144358	6584.05	159924	3382.87	107672	111399	184512	8333.05	315390	16458.4	191319	23806.4	141835	2364.91	220441	1798.89	211116	2566.85	141541	25019.6
																tRt10.16_325_cou_hex_III		1491.5	0	3943.06	0	2161.56	2814.81	1314.55	0	7937.21	0	1162.9	1.62326e-12	14692.6	2124.65	11621	1392.33	7155.57	10306.7	2324.94	410.198	5704.38	2602.96	821.385	0	0	0	0	0	3484.92	0	0	0
																tRt8.06_341_caff_hex_I		51885.1	18524.9	47716.8	9945.7	17251.3	18597.8	16053.3	4047.92	49307.5	3670.35	6532.12	1591.1	54524.6	7854.85	28108.8	12269.6	5018.13	11885.9	4668.93	1706.02	13591.2	79701.2	51448.7	7798.95	284527	122933	103055	35497	26083.1	5948.43	11270.8	15030.3
																tRt8.68_341_caff_hex_II		3638.52	879.887	10160.3	1775.71	4342.97	2587.14	692.627	0	5289.58	119.83	1232.13	0	5426.81	303.942	2780.54	0	0	0	379.686	756.481	7546.23	7989.27	21370.5	2513.1	5490.58	3437.02	6171.88	2600	4059.29	1939.9	2191.25	2103.03
																tRt9.26_341_caff_hex_III		380713	8939.31	233530	9636.44	123746	63683.8	172159	2382.12	268250	4645.39	93345.1	3885.05	113052	3940.76	111362	2602.17	50738.1	96197	105483	5184.8	605155	40310.6	236937	21310.6	205752	5853.54	252067	1682.11	165517	3808.75	40794.5	10552.9
																tRt10.16_355_Feru_hex_I		13141.2	175.093	17671	3098.64	10827.8	7422.84	7337.23	80.3488	35328.3	1146.99	13543.7	3713.87	14731.7	2173.96	10351	1658.11	9663.73	13417.1	2607.42	284.824	26832.9	5379.41	21884.7	5034.53	3803.56	1016.35	5438.69	289.794	5482.49	1303.53	989.229	1436.51
																tRt10.33_355_Feru_hex_II		4625.51	5721.45	57182.1	66521.9	135445	175728	9392.4	1596.67	44714.9	34698.2	32785.2	63292.6	48660.5	48025	21753.6	32676.1	30363.2	61555	883.935	0	50847.2	168155	118172	52464.5	142154	100135	12200.5	31223.3	119437	105636	3014.23	4179.41
																tRt8.51_903_QGRAR		0	0	0	0	0	0	0	0	0	4.89517e-12	0	0	0	0	0	5.08199e-12	0	0	3.21741e-12	2.59522e-12	0	5.7815e-13	0	0	0	0	1.73789e-12	0	0	0	0	0
																tRt9.07_771_QGRR		8.546e-12	3.7637e-13	5.2772e-12	4.83118e-12	2.64453e-10	4.18029e-11	4.30882e-12	0	6.50745	1.11965e-12	5.58603e-11	1.22267e-12	1.62494e-12	4.85739e-14	3.33843e-12	0	1.73566e-12	3.42931e-12	52222.8	1153.82	29463.2	584.137	50423.8	0	0	1.08779e-12	1.08269e-13	0	10801.3	0	4290.87	1469.48
																tRt11.87_741_QGRA		70566	720.229	19758.6	0	14972.5	7449.47	0	0	3.07433e-12	0	0	0	20796.1	0	16050.2	0	9.56244e-12	5938.38	35000	1693.26	6211.71	0	14954.6	0	22287.9	576.99	4290.8	678.88	8713.57	0	17480.8	1832.35
																tRt12.67_725_KGRA		0	0	0	1.74678e-11	0	0	0	0	0	4.10549e-13	0	0	0	0	5.54568e-12	1.49843e-13	0	4.18647e-13	0	5.58089e-15	0	0	0	0	0	4.37561e-12	0	0	0	0	0	4.95929e-14
																tRt12.79_609_Rutin		802376	13315.5	132766	1499.34	205764	94701	132160	12327	78888.4	8246.39	141438	3384.53	57372	1721.28	153059	2886.51	169452	108558	6.15968e+06	171889	1.72531e+06	30243.5	369761	11203.1	260659	8170.3	54862.2	0	82450	0	921434	330068
																tRt13.79_593_KGR		12665.1	55217.8	3487.77	9050.56	21926.2	16205	290.431	8.3443e-13	4.02447e-11	0	15531.5	1.65622e-12	0	4138.16	1758.15	5277.48	32746.6	16643.9	1.84829e+06	153694	675533	45691.8	731362	16842.6	3033.85	1536.27	0	0	3494.25	0	775.396	1505.93
																tRt13.44_463_Q3G		1.29759e+06	13029.8	142550	0	150760	74233.2	307154	1301.1	156162	3479.53	198149	6438.16	213531	6.17588e-12	771824	10139.9	312333	152845	184547	0	10623.5	1572.22	27361.6	0	567637	6031.31	365021	0	276106	4.07209e-13	1.27588e+06	510907
																tRt14.65_447_Q3Rha		1.31441e+07	501933	2.85828e+06	71231	1.88654e+06	742218	6.46602e+06	148231	3.50345e+06	52472.3	3.43543e+06	95212.5	3.3785e+06	92488.2	6.3287e+06	146613	2.24843e+06	1.86377e+06	16161	7243.28	3653.05	3148.59	12503	4221.12	1.22896e+07	402261	7.79916e+06	138329	2.00907e+06	44269	1.35047e+07	7.00879e+06
																tRt15.93_431_K3Rha		144335	206269	24072.7	22013.5	0	4138.09	45824.9	47084.7	27875	0	1801.08	0	22816	16428.3	47927.1	20741.7	5850.85	7904.09	0	0	0	0	0	0	71385.3	24617	73722.5	10845.8	4944.32	0	17327.1	6210.4
																tRt11.20_919_Del-3-cis-cou-§_1		7.87762e-11	5.10119e-11	8.10604e-11	7.83301e-11	7.93881e-11	8.14328e-11	7.60458e-11	7.94046e-11	7.90848e-11	7.54105e-11	7.67512e-11	7.52224e-11	7.52783e-11	7.57324e-11	7.98238e-11	7.47639e-11	7.68476e-11	7.87193e-11	3.20681e+07	663630	5.63078e+06	1.35295e+06	178646	10214.9	8.12822e-11	8.24966e-11	8.20726e-11	7.93161e-11	7.91825e-11	8.06504e-11	8.12121e-11	7.78394e-11
																tRt11.54_949_Del-3-feruRut-§_2		7.87762e-11	5.10119e-11	8.10604e-11	7.83301e-11	7.93881e-11	8.14328e-11	7.60458e-11	7.94046e-11	7.90848e-11	7.54105e-11	7.67512e-11	7.52224e-11	7.52783e-11	7.57324e-11	7.98238e-11	7.47639e-11	7.68476e-11	7.87193e-11	482509	8379.44	252352	78108.9	40896.2	12447.8	8.12822e-11	8.24966e-11	8.20726e-11	7.93161e-11	7.91825e-11	8.06504e-11	8.12121e-11	7.78394e-11
																tRt12.10__933_Pet_3_couRut_檭_3		0	0	0	0	0	0	0	0	0	0	0	3.54802e-16	2.49392e-12	0	2.13416e-13	0	2.62409e-12	0	5.27825e-11	0	0	0	0	8.92217e-12	0	0	0	0	1.99269e-11	0	0	2.49914e-11
																tRt9.28_757_peppflv		106385	1702.23	13323.3	0	9691.24	5394.09	12563.3	0	6231.34	0	2.01939e-11	0	5388.87	0	38432.3	0	14075.8	2989.45	201811	5415.92	51980.3	0	79447.4	0	29803.4	0	19355.4	0	7593.88	0	420556	132534
																tRt9.75_771_flvQ		1.68517e-11	0	5995.68	0	133178	70944.4	2061.96	0	12873.1	0	49779.8	0	0	7.93826e-13	1.31817e-11	0	10525.2	11183.5	0	0	0	0	0	0	0	0	0	0	394852	5969.03	0	4523
																tRt9.86_609_flv		1.52248e+06	33168.2	216368	2681.21	1.14958e+06	665748	384841	3117.56	179298	4384.13	1.38473e+06	11966.5	198075	4641.31	486163	5575.94	550571	436829	0	0	0	0	5.47816e-11	0	1.4692e+06	19299.7	447696	3136.7	1.30508e+06	11361.2	958847	551547
																tRt10.08_609_peppflv		1.65623e+06	33168.2	211870	2570.63	1.14932e+06	665709	384891	3135.23	179298	4842.02	1.36882e+06	12063.1	201897	4290.86	486355	5575.94	550357	417807	0	0	0	0	1.71513e-11	0	1.50107e+06	19309.8	416215	3150.4	1.30454e+06	11214.4	959137	515070
																tRt10.42_593_peppflvU		701715	76746.6	169592	32596.3	149041	101994	172315	33160.2	136469	6127.13	121979	16114.6	184573	39615	124418	21261.4	94150.2	78672.7	436683	131976	291155	64802.4	282197	34005.3	834464	190583	248698	39366	125462	23096.3	333523	143047
																tRt12.84_741_peppflvK		0	0	0	0	25532.6	11991.3	1.97551e+06	22778.9	1.64275e+06	6581.9	826368	12174	0	0	0	0	6.78187e-13	8.37653e-13	0	0	0	0	0	0	3.04617e+06	75939.7	1.12097e+06	8629.29	727377	8599.19	2.56028e+06	1.05342e+06
																tRt13.18_579_peppflvK		8.22699e+06	273407	2.14785e+06	43199.5	1.99565e+06	863164	3.90987e+06	70929.5	1.76238e+06	19651.9	1.14278e+06	41867.7	3.62476e+06	63802.8	3.49032e+06	46418.9	1.07301e+06	1.1876e+06	4.26663e+06	165989	1.49193e+06	23144.5	1.66192e+06	32621.9	7.75595e+06	372227	2.88826e+06	29814.1	848549	10842	4.64679e+06	2.06672e+06
																tRt13.22_449_K3G		68529.1	210.575	24684.2	0	64907.6	37780.5	23617.4	0	29714	0	54677.4	0	26090.3	957.813	50304.4	1995.05	79097.6	67969.1	0	0	0	0	22658	0	73276.1	0	14223.2	0	54145.4	0	47285.3	31545.7
																tRt14.66_621_peppflvK		8.82185e+06	168180	1.80906e+06	24869.2	2.04089e+06	716754	2.84936e+06	19921.1	1.55829e+06	8755.57	642082	27130.6	2.82764e+06	21257.7	2.82701e+06	26779.6	794302	732223	3.60088e+06	111762	1.07568e+06	12469.6	952308	18802.4	1.04738e+07	215912	4.80151e+06	29889.8	1.2128e+06	11593.2	8.32616e+06	3.61743e+06
																tRt12.99_597_Phi35diGlc		228075	23165	57922.9	10740.2	231349	137665	53742.9	7081.21	87290	3666.04	196276	6486.69	82829.8	9538.3	142880	12861.6	212880	148677	64904.4	11925.2	98332.1	24644.8	348099	17501.9	295686	25011.8	154223	11025.8	374282	20775.8	264547	99964.2
																tRt14.74_433_Narinchalc_hex_I		35830.5	4712.34	59931.2	0	311136	167431	15050	0	40097.3	4374.32	167213	0	21545.6	2046.55	92437.6	0	496795	412819	4452.69	0	14654.2	1179.76	176890	0	34290.7	0	10361.4	0	267561	3084.34	12644.9	3259.13
																tRt16.03_433_Narichal_hex_II		168801	21365.3	38699.3	3145.01	279502	159538	33373.5	5349.3	38839.6	2332.01	95764.6	654.915	32068.9	831.137	127455	6772.68	246928	264729	27171.8	8926.28	187494	25292.4	238764	9343.18	160207	3990.06	113154	5528.38	372699	4550.54	154827	56363.7
																tRt20.10_271_Narichal		27129.2	2636.43	70124.2	0	298906	100204	16169.6	2638.82	97735.8	2824.84	76558.3	3375.96	67025.4	1539.57	89768.5	3350.63	101056	101042	2523.03	0	11107.3	837.994	318421	8416.66	16316.9	265.085	8596.24	256.39	135084	3211.05	28085.3	9240.49
																Filename		20200127_Carla_025	20200127_Carla_028	20200127_Carla_031	20200127_Carla_034	20200127_Carla_037	20200127_Carla_040	20200127_Carla_043	20200127_Carla_046	20200127_Carla_049	20200127_Carla_052	20200127_Carla_055	20200127_Carla_058	20200127_Carla_061	20200127_Carla_064	20200127_Carla_067	20200127_Carla_070	20200127_Carla_073	20200127_Carla_076	20200127_Carla_079	20200127_Carla_082	20200127_Carla_091	20200127_Carla_094	20200127_Carla_097	20200127_Carla_100	20200127_Carla_103	20200127_Carla_106	20200127_Carla_109	20200127_Carla_112	20200127_Carla_115	20200127_Carla_118	20200127_Carla_121	20200127_Carla_124
																		25	28	31	34	37	40	43	46	49	52	55	58	61	64	67	70	73	76	79	82	91	94	97	100	103	106	109	112	115	118	121	124
																		35	38	41	44	47	50	53	56	59	62	65	68	71	74	77	80	83	86	89	92	101	104	107	110	113	116	119	122	125	128	131	134
																		Green pepper (Jardin)	Green pepper (Jardin)	Green pepper (Jardin)	Green pepper (Jardin)	Green pepper (Jardin)	Green pepper (Jardin)	Yellow paprika pepper	Yellow paprika pepper	Yellow paprika pepper	Yellow paprika pepper	Yellow paprika pepper	Yellow paprika pepper	Green paprika pepper	Green paprika pepper	Green paprika pepper	Green paprika pepper	Green paprika pepper	Green paprika pepper	Purple pepper	Purple pepper	Purple pepper	Purple pepper	Purple pepper	Purple pepper	Red paprika pepper	Red paprika pepper	Red paprika pepper	Red paprika pepper	Red paprika pepper	Red paprika pepper	Jalapeno pepper	Jalapeno pepper
																		Immature	Immature	Green mature	Green mature	Red mature	Red mature	Immature	Immature	Green mature	Green mature	Yellow mature	Yellow mature	Immature	Immature	Green mature	Green mature	Red mature	Red mature	Immature	Immature	Purple mature	Purple mature	Red mature	Red mature	Immature	Immature	Green mature	Green mature	Red mature	Red mature	Immature	Immature
																		Peel	Pericarp	Peel	Pericarp	Peel	Pericarp	Peel	Pericarp	Peel	Pericarp	Peel	Pericarp	Peel	Pericarp	Peel	Pericarp	Peel	Pericarp	Peel	Pericarp	Peel	Pericarp	Peel	Pericarp	Peel	Pericarp	Peel	Pericarp	Peel	Pericarp	Peel	Pericarp
																		AVE	AVE	AVE	AVE	AVE	AVE	AVE	AVE	AVE	AVE	AVE	AVE	AVE	AVE	AVE	AVE	AVE	AVE	AVE	AVE	AVE	AVE	AVE	AVE	AVE	AVE	AVE	AVE	AVE	AVE	AVE	AVE
																tRt8.08_353_3CGA		1575.7	0	0	0	2.10326e-13	259.389	416.652	1.62953e-12	0	0	809.165	0	0	0	628.47	0	1077.85	311.517	1234.36	584.362	0	360.892	5257.9	227.579	2907.88	0	1559.64	0	1824.61	0	1689.95	829.829
																tRt10.74_353_4CGA		9760.74	0	3.34256e-12	0	2608.2	1027.28	12715.9	2.17632e-12	8.58366e-13	0	7659.95	0	0	0	9406.58	71.8639	3126.74	3650.77	125679	3235.62	6547.35	418.863	66571.1	1314.86	90765.3	1794.29	16471.6	0	15025.9	0	13413.9	3943.29
																tRt9.84_353_5CGA		118744	4.24986e-13	10770.6	0	21307.8	10949.4	105828	0	0	0	67172.6	0	18833.6	0	98205	512.807	34063.4	47481.2	660456	21867.4	40949.3	15117	340983	7739.78	592438	6617.1	119066	0	125750	0	67941.1	20089.2
																tRt14.36_515_DiCGA_I		128636	27501.5	86896	15444.1	72836.1	64964.6	133778	9455.16	90331.4	2759.19	93780.1	6945.31	92494.4	17331.8	135575	8866.7	86842.3	45773.1	3292.38	4559.99	47555.2	72701.9	186611	33496.1	151038	22517	169162	10514	87017	2565.71	130961	144414
																tRt14.75_515_DiCGA_II		72865.3	4594.11	40214	5327.35	62618	42494.6	48091	8428.2	47956.3	2061.78	40760.3	5287.9	25141.2	4026.09	30585.9	4868.4	27748.3	43697.8	361045	207284	153901	61649.3	177892	38504.4	99202.7	21964.4	36244.3	3045.15	37381.5	3140.95	206166	134456
																tRt14.96_515_DiCGA_III		14904.8	10420	71635.1	39638.1	59673.8	61498.2	650.02	0	0	0	5267.86	7849.36	55897.8	49592	17606.5	17751.1	37204.4	76147.9	1746.71	1924.9	88508.3	119649	193401	86899.8	7004.94	0	0	0	0	0	0	0
																tRt8.85_325_cou_hex_I		0	0	17668.4	5810.17	7104.72	5033.62	3364.41	219.988	10673.2	802.157	3373.87	215.525	32811.4	6919.99	39926.7	10219.3	2134.12	5237.97	3417.21	3671.79	11516.1	20870.7	16501	2211.3	1732.43	485.501	3302.48	215.021	4165.38	886.161	459.764	601.838
																tRt9.45_325_cou_hex_II		301747	5363.14	207293	11271.8	156678	91007.1	152888	1861.01	352100	4893.79	218314	4047.11	144358	6584.05	159924	3382.87	107672	111399	184512	8333.05	315390	16458.4	191319	23806.4	141835	2364.91	220441	1798.89	211116	2566.85	141541	25019.6
																tRt10.16_325_cou_hex_III		1491.5	0	3943.06	0	2161.56	2814.81	1314.55	0	7937.21	0	1162.9	1.62326e-12	14692.6	2124.65	11621	1392.33	7155.57	10306.7	2324.94	410.198	5704.38	2602.96	821.385	0	0	0	0	0	3484.92	0	0	0
																tRt8.06_341_caff_hex_I		51885.1	18524.9	47716.8	9945.7	17251.3	18597.8	16053.3	4047.92	49307.5	3670.35	6532.12	1591.1	54524.6	7854.85	28108.8	12269.6	5018.13	11885.9	4668.93	1706.02	13591.2	79701.2	51448.7	7798.95	284527	122933	103055	35497	26083.1	5948.43	11270.8	15030.3
																tRt8.68_341_caff_hex_II		3638.52	879.887	10160.3	1775.71	4342.97	2587.14	692.627	0	5289.58	119.83	1232.13	0	5426.81	303.942	2780.54	0	0	0	379.686	756.481	7546.23	7989.27	21370.5	2513.1	5490.58	3437.02	6171.88	2600	4059.29	1939.9	2191.25	2103.03
																tRt9.26_341_caff_hex_III		380713	8939.31	233530	9636.44	123746	63683.8	172159	2382.12	268250	4645.39	93345.1	3885.05	113052	3940.76	111362	2602.17	50738.1	96197	105483	5184.8	605155	40310.6	236937	21310.6	205752	5853.54	252067	1682.11	165517	3808.75	40794.5	10552.9
																tRt10.16_355_Feru_hex_I		13141.2	175.093	17671	3098.64	10827.8	7422.84	7337.23	80.3488	35328.3	1146.99	13543.7	3713.87	14731.7	2173.96	10351	1658.11	9663.73	13417.1	2607.42	284.824	26832.9	5379.41	21884.7	5034.53	3803.56	1016.35	5438.69	289.794	5482.49	1303.53	989.229	1436.51
																tRt10.33_355_Feru_hex_II		4625.51	5721.45	57182.1	66521.9	135445	175728	9392.4	1596.67	44714.9	34698.2	32785.2	63292.6	48660.5	48025	21753.6	32676.1	30363.2	61555	883.935	0	50847.2	168155	118172	52464.5	142154	100135	12200.5	31223.3	119437	105636	3014.23	4179.41
																tRt8.51_903_QGRAR		0	0	0	0	0	0	0	0	0	4.89517e-12	0	0	0	0	0	5.08199e-12	0	0	3.21741e-12	2.59522e-12	0	5.7815e-13	0	0	0	0	1.73789e-12	0	0	0	0	0
																tRt9.07_771_QGRR		8.546e-12	3.7637e-13	5.2772e-12	4.83118e-12	2.64453e-10	4.18029e-11	4.30882e-12	0	6.50745	1.11965e-12	5.58603e-11	1.22267e-12	1.62494e-12	4.85739e-14	3.33843e-12	0	1.73566e-12	3.42931e-12	52222.8	1153.82	29463.2	584.137	50423.8	0	0	1.08779e-12	1.08269e-13	0	10801.3	0	4290.87	1469.48
																tRt11.87_741_QGRA		70566	720.229	19758.6	0	14972.5	7449.47	0	0	3.07433e-12	0	0	0	20796.1	0	16050.2	0	9.56244e-12	5938.38	35000	1693.26	6211.71	0	14954.6	0	22287.9	576.99	4290.8	678.88	8713.57	0	17480.8	1832.35
																tRt12.67_725_KGRA		0	0	0	1.74678e-11	0	0	0	0	0	4.10549e-13	0	0	0	0	5.54568e-12	1.49843e-13	0	4.18647e-13	0	5.58089e-15	0	0	0	0	0	4.37561e-12	0	0	0	0	0	4.95929e-14
																tRt12.79_609_Rutin		802376	13315.5	132766	1499.34	205764	94701	132160	12327	78888.4	8246.39	141438	3384.53	57372	1721.28	153059	2886.51	169452	108558	6.15968e+06	171889	1.72531e+06	30243.5	369761	11203.1	260659	8170.3	54862.2	0	82450	0	921434	330068
																tRt13.79_593_KGR		12665.1	55217.8	3487.77	9050.56	21926.2	16205	290.431	8.3443e-13	4.02447e-11	0	15531.5	1.65622e-12	0	4138.16	1758.15	5277.48	32746.6	16643.9	1.84829e+06	153694	675533	45691.8	731362	16842.6	3033.85	1536.27	0	0	3494.25	0	775.396	1505.93
																tRt13.44_463_Q3G		1.29759e+06	13029.8	142550	0	150760	74233.2	307154	1301.1	156162	3479.53	198149	6438.16	213531	6.17588e-12	771824	10139.9	312333	152845	184547	0	10623.5	1572.22	27361.6	0	567637	6031.31	365021	0	276106	4.07209e-13	1.27588e+06	510907
																tRt14.65_447_Q3Rha		1.31441e+07	501933	2.85828e+06	71231	1.88654e+06	742218	6.46602e+06	148231	3.50345e+06	52472.3	3.43543e+06	95212.5	3.3785e+06	92488.2	6.3287e+06	146613	2.24843e+06	1.86377e+06	16161	7243.28	3653.05	3148.59	12503	4221.12	1.22896e+07	402261	7.79916e+06	138329	2.00907e+06	44269	1.35047e+07	7.00879e+06
																tRt15.93_431_K3Rha		144335	206269	24072.7	22013.5	0	4138.09	45824.9	47084.7	27875	0	1801.08	0	22816	16428.3	47927.1	20741.7	5850.85	7904.09	0	0	0	0	0	0	71385.3	24617	73722.5	10845.8	4944.32	0	17327.1	6210.4
																tRt11.20_919_Del-3-cis-cou-§_1		7.87762e-11	5.10119e-11	8.10604e-11	7.83301e-11	7.93881e-11	8.14328e-11	7.60458e-11	7.94046e-11	7.90848e-11	7.54105e-11	7.67512e-11	7.52224e-11	7.52783e-11	7.57324e-11	7.98238e-11	7.47639e-11	7.68476e-11	7.87193e-11	3.20681e+07	663630	5.63078e+06	1.35295e+06	178646	10214.9	8.12822e-11	8.24966e-11	8.20726e-11	7.93161e-11	7.91825e-11	8.06504e-11	8.12121e-11	7.78394e-11
																tRt11.54_949_Del-3-feruRut-§_2		7.87762e-11	5.10119e-11	8.10604e-11	7.83301e-11	7.93881e-11	8.14328e-11	7.60458e-11	7.94046e-11	7.90848e-11	7.54105e-11	7.67512e-11	7.52224e-11	7.52783e-11	7.57324e-11	7.98238e-11	7.47639e-11	7.68476e-11	7.87193e-11	482509	8379.44	252352	78108.9	40896.2	12447.8	8.12822e-11	8.24966e-11	8.20726e-11	7.93161e-11	7.91825e-11	8.06504e-11	8.12121e-11	7.78394e-11
																tRt12.10__933_Pet_3_couRut_檭_3		0	0	0	0	0	0	0	0	0	0	0	3.54802e-16	2.49392e-12	0	2.13416e-13	0	2.62409e-12	0	5.27825e-11	0	0	0	0	8.92217e-12	0	0	0	0	1.99269e-11	0	0	2.49914e-11
																tRt9.28_757_peppflv		106385	1702.23	13323.3	0	9691.24	5394.09	12563.3	0	6231.34	0	2.01939e-11	0	5388.87	0	38432.3	0	14075.8	2989.45	201811	5415.92	51980.3	0	79447.4	0	29803.4	0	19355.4	0	7593.88	0	420556	132534
																tRt9.75_771_flvQ		1.68517e-11	0	5995.68	0	133178	70944.4	2061.96	0	12873.1	0	49779.8	0	0	7.93826e-13	1.31817e-11	0	10525.2	11183.5	0	0	0	0	0	0	0	0	0	0	394852	5969.03	0	4523
																tRt9.86_609_flv		1.52248e+06	33168.2	216368	2681.21	1.14958e+06	665748	384841	3117.56	179298	4384.13	1.38473e+06	11966.5	198075	4641.31	486163	5575.94	550571	436829	0	0	0	0	5.47816e-11	0	1.4692e+06	19299.7	447696	3136.7	1.30508e+06	11361.2	958847	551547
																tRt10.08_609_peppflv		1.65623e+06	33168.2	211870	2570.63	1.14932e+06	665709	384891	3135.23	179298	4842.02	1.36882e+06	12063.1	201897	4290.86	486355	5575.94	550357	417807	0	0	0	0	1.71513e-11	0	1.50107e+06	19309.8	416215	3150.4	1.30454e+06	11214.4	959137	515070
																tRt10.42_593_peppflvU		701715	76746.6	169592	32596.3	149041	101994	172315	33160.2	136469	6127.13	121979	16114.6	184573	39615	124418	21261.4	94150.2	78672.7	436683	131976	291155	64802.4	282197	34005.3	834464	190583	248698	39366	125462	23096.3	333523	143047
																tRt12.84_741_peppflvK		0	0	0	0	25532.6	11991.3	1.97551e+06	22778.9	1.64275e+06	6581.9	826368	12174	0	0	0	0	6.78187e-13	8.37653e-13	0	0	0	0	0	0	3.04617e+06	75939.7	1.12097e+06	8629.29	727377	8599.19	2.56028e+06	1.05342e+06
																tRt13.18_579_peppflvK		8.22699e+06	273407	2.14785e+06	43199.5	1.99565e+06	863164	3.90987e+06	70929.5	1.76238e+06	19651.9	1.14278e+06	41867.7	3.62476e+06	63802.8	3.49032e+06	46418.9	1.07301e+06	1.1876e+06	4.26663e+06	165989	1.49193e+06	23144.5	1.66192e+06	32621.9	7.75595e+06	372227	2.88826e+06	29814.1	848549	10842	4.64679e+06	2.06672e+06
																tRt13.22_449_K3G		68529.1	210.575	24684.2	0	64907.6	37780.5	23617.4	0	29714	0	54677.4	0	26090.3	957.813	50304.4	1995.05	79097.6	67969.1	0	0	0	0	22658	0	73276.1	0	14223.2	0	54145.4	0	47285.3	31545.7
																tRt14.66_621_peppflvK		8.82185e+06	168180	1.80906e+06	24869.2	2.04089e+06	716754	2.84936e+06	19921.1	1.55829e+06	8755.57	642082	27130.6	2.82764e+06	21257.7	2.82701e+06	26779.6	794302	732223	3.60088e+06	111762	1.07568e+06	12469.6	952308	18802.4	1.04738e+07	215912	4.80151e+06	29889.8	1.2128e+06	11593.2	8.32616e+06	3.61743e+06
																tRt12.99_597_Phi35diGlc		228075	23165	57922.9	10740.2	231349	137665	53742.9	7081.21	87290	3666.04	196276	6486.69	82829.8	9538.3	142880	12861.6	212880	148677	64904.4	11925.2	98332.1	24644.8	348099	17501.9	295686	25011.8	154223	11025.8	374282	20775.8	264547	99964.2
																tRt14.74_433_Narinchalc_hex_I		35830.5	4712.34	59931.2	0	311136	167431	15050	0	40097.3	4374.32	167213	0	21545.6	2046.55	92437.6	0	496795	412819	4452.69	0	14654.2	1179.76	176890	0	34290.7	0	10361.4	0	267561	3084.34	12644.9	3259.13
																tRt16.03_433_Narichal_hex_II		168801	21365.3	38699.3	3145.01	279502	159538	33373.5	5349.3	38839.6	2332.01	95764.6	654.915	32068.9	831.137	127455	6772.68	246928	264729	27171.8	8926.28	187494	25292.4	238764	9343.18	160207	3990.06	113154	5528.38	372699	4550.54	154827	56363.7
																tRt20.10_271_Narichal		27129.2	2636.43	70124.2	0	298906	100204	16169.6	2638.82	97735.8	2824.84	76558.3	3375.96	67025.4	1539.57	89768.5	3350.63	101056	101042	2523.03	0	11107.3	837.994	318421	8416.66	16316.9	265.085	8596.24	256.39	135084	3211.05	28085.3	9240.49
																Filename		20200127_Carla_025	20200127_Carla_028	20200127_Carla_031	20200127_Carla_034	20200127_Carla_037	20200127_Carla_040	20200127_Carla_043	20200127_Carla_046	20200127_Carla_049	20200127_Carla_052	20200127_Carla_055	20200127_Carla_058	20200127_Carla_061	20200127_Carla_064	20200127_Carla_067	20200127_Carla_070	20200127_Carla_073	20200127_Carla_076	20200127_Carla_079	20200127_Carla_082	20200127_Carla_091	20200127_Carla_094	20200127_Carla_097	20200127_Carla_100	20200127_Carla_103	20200127_Carla_106	20200127_Carla_109	20200127_Carla_112	20200127_Carla_115	20200127_Carla_118	20200127_Carla_121	20200127_Carla_124
																		25	28	31	34	37	40	43	46	49	52	55	58	61	64	67	70	73	76	79	82	91	94	97	100	103	106	109	112	115	118	121	124
																		35	38	41	44	47	50	53	56	59	62	65	68	71	74	77	80	83	86	89	92	101	104	107	110	113	116	119	122	125	128	131	134
																		Green pepper (Jardin)	Green pepper (Jardin)	Green pepper (Jardin)	Green pepper (Jardin)	Green pepper (Jardin)	Green pepper (Jardin)	Yellow paprika pepper	Yellow paprika pepper	Yellow paprika pepper	Yellow paprika pepper	Yellow paprika pepper	Yellow paprika pepper	Green paprika pepper	Green paprika pepper	Green paprika pepper	Green paprika pepper	Green paprika pepper	Green paprika pepper	Purple pepper	Purple pepper	Purple pepper	Purple pepper	Purple pepper	Purple pepper	Red paprika pepper	Red paprika pepper	Red paprika pepper	Red paprika pepper	Red paprika pepper	Red paprika pepper	Jalapeno pepper	Jalapeno pepper
																		Immature	Immature	Green mature	Green mature	Red mature	Red mature	Immature	Immature	Green mature	Green mature	Yellow mature	Yellow mature	Immature	Immature	Green mature	Green mature	Red mature	Red mature	Immature	Immature	Purple mature	Purple mature	Red mature	Red mature	Immature	Immature	Green mature	Green mature	Red mature	Red mature	Immature	Immature
																		Peel	Pericarp	Peel	Pericarp	Peel	Pericarp	Peel	Pericarp	Peel	Pericarp	Peel	Pericarp	Peel	Pericarp	Peel	Pericarp	Peel	Pericarp	Peel	Pericarp	Peel	Pericarp	Peel	Pericarp	Peel	Pericarp	Peel	Pericarp	Peel	Pericarp	Peel	Pericarp
																		AVE	AVE	AVE	AVE	AVE	AVE	AVE	AVE	AVE	AVE	AVE	AVE	AVE	AVE	AVE	AVE	AVE	AVE	AVE	AVE	AVE	AVE	AVE	AVE	AVE	AVE	AVE	AVE	AVE	AVE	AVE	AVE
																tRt8.08_353_3CGA		1575.7	0	0	0	2.10326e-13	259.389	416.652	1.62953e-12	0	0	809.165	0	0	0	628.47	0	1077.85	311.517	1234.36	584.362	0	360.892	5257.9	227.579	2907.88	0	1559.64	0	1824.61	0	1689.95	829.829
																tRt10.74_353_4CGA		9760.74	0	3.34256e-12	0	2608.2	1027.28	12715.9	2.17632e-12	8.58366e-13	0	7659.95	0	0	0	9406.58	71.8639	3126.74	3650.77	125679	3235.62	6547.35	418.863	66571.1	1314.86	90765.3	1794.29	16471.6	0	15025.9	0	13413.9	3943.29
																tRt9.84_353_5CGA		118744	4.24986e-13	10770.6	0	21307.8	10949.4	105828	0	0	0	67172.6	0	18833.6	0	98205	512.807	34063.4	47481.2	660456	21867.4	40949.3	15117	340983	7739.78	592438	6617.1	119066	0	125750	0	67941.1	20089.2
																tRt14.36_515_DiCGA_I		128636	27501.5	86896	15444.1	72836.1	64964.6	133778	9455.16	90331.4	2759.19	93780.1	6945.31	92494.4	17331.8	135575	8866.7	86842.3	45773.1	3292.38	4559.99	47555.2	72701.9	186611	33496.1	151038	22517	169162	10514	87017	2565.71	130961	144414
																tRt14.75_515_DiCGA_II		72865.3	4594.11	40214	5327.35	62618	42494.6	48091	8428.2	47956.3	2061.78	40760.3	5287.9	25141.2	4026.09	30585.9	4868.4	27748.3	43697.8	361045	207284	153901	61649.3	177892	38504.4	99202.7	21964.4	36244.3	3045.15	37381.5	3140.95	206166	134456
																tRt14.96_515_DiCGA_III		14904.8	10420	71635.1	39638.1	59673.8	61498.2	650.02	0	0	0	5267.86	7849.36	55897.8	49592	17606.5	17751.1	37204.4	76147.9	1746.71	1924.9	88508.3	119649	193401	86899.8	7004.94	0	0	0	0	0	0	0
																tRt8.85_325_cou_hex_I		0	0	17668.4	5810.17	7104.72	5033.62	3364.41	219.988	10673.2	802.157	3373.87	215.525	32811.4	6919.99	39926.7	10219.3	2134.12	5237.97	3417.21	3671.79	11516.1	20870.7	16501	2211.3	1732.43	485.501	3302.48	215.021	4165.38	886.161	459.764	601.838
																tRt9.45_325_cou_hex_II		301747	5363.14	207293	11271.8	156678	91007.1	152888	1861.01	352100	4893.79	218314	4047.11	144358	6584.05	159924	3382.87	107672	111399	184512	8333.05	315390	16458.4	191319	23806.4	141835	2364.91	220441	1798.89	211116	2566.85	141541	25019.6
																tRt10.16_325_cou_hex_III		1491.5	0	3943.06	0	2161.56	2814.81	1314.55	0	7937.21	0	1162.9	1.62326e-12	14692.6	2124.65	11621	1392.33	7155.57	10306.7	2324.94	410.198	5704.38	2602.96	821.385	0	0	0	0	0	3484.92	0	0	0
																tRt8.06_341_caff_hex_I		51885.1	18524.9	47716.8	9945.7	17251.3	18597.8	16053.3	4047.92	49307.5	3670.35	6532.12	1591.1	54524.6	7854.85	28108.8	12269.6	5018.13	11885.9	4668.93	1706.02	13591.2	79701.2	51448.7	7798.95	284527	122933	103055	35497	26083.1	5948.43	11270.8	15030.3
																tRt8.68_341_caff_hex_II		3638.52	879.887	10160.3	1775.71	4342.97	2587.14	692.627	0	5289.58	119.83	1232.13	0	5426.81	303.942	2780.54	0	0	0	379.686	756.481	7546.23	7989.27	21370.5	2513.1	5490.58	3437.02	6171.88	2600	4059.29	1939.9	2191.25	2103.03
																tRt9.26_341_caff_hex_III		380713	8939.31	233530	9636.44	123746	63683.8	172159	2382.12	268250	4645.39	93345.1	3885.05	113052	3940.76	111362	2602.17	50738.1	96197	105483	5184.8	605155	40310.6	236937	21310.6	205752	5853.54	252067	1682.11	165517	3808.75	40794.5	10552.9
																tRt10.16_355_Feru_hex_I		13141.2	175.093	17671	3098.64	10827.8	7422.84	7337.23	80.3488	35328.3	1146.99	13543.7	3713.87	14731.7	2173.96	10351	1658.11	9663.73	13417.1	2607.42	284.824	26832.9	5379.41	21884.7	5034.53	3803.56	1016.35	5438.69	289.794	5482.49	1303.53	989.229	1436.51
																tRt10.33_355_Feru_hex_II		4625.51	5721.45	57182.1	66521.9	135445	175728	9392.4	1596.67	44714.9	34698.2	32785.2	63292.6	48660.5	48025	21753.6	32676.1	30363.2	61555	883.935	0	50847.2	168155	118172	52464.5	142154	100135	12200.5	31223.3	119437	105636	3014.23	4179.41
																tRt8.51_903_QGRAR		0	0	0	0	0	0	0	0	0	4.89517e-12	0	0	0	0	0	5.08199e-12	0	0	3.21741e-12	2.59522e-12	0	5.7815e-13	0	0	0	0	1.73789e-12	0	0	0	0	0
																tRt9.07_771_QGRR		8.546e-12	3.7637e-13	5.2772e-12	4.83118e-12	2.64453e-10	4.18029e-11	4.30882e-12	0	6.50745	1.11965e-12	5.58603e-11	1.22267e-12	1.62494e-12	4.85739e-14	3.33843e-12	0	1.73566e-12	3.42931e-12	52222.8	1153.82	29463.2	584.137	50423.8	0	0	1.08779e-12	1.08269e-13	0	10801.3	0	4290.87	1469.48
																tRt11.87_741_QGRA		70566	720.229	19758.6	0	14972.5	7449.47	0	0	3.07433e-12	0	0	0	20796.1	0	16050.2	0	9.56244e-12	5938.38	35000	1693.26	6211.71	0	14954.6	0	22287.9	576.99	4290.8	678.88	8713.57	0	17480.8	1832.35
																tRt12.67_725_KGRA		0	0	0	1.74678e-11	0	0	0	0	0	4.10549e-13	0	0	0	0	5.54568e-12	1.49843e-13	0	4.18647e-13	0	5.58089e-15	0	0	0	0	0	4.37561e-12	0	0	0	0	0	4.95929e-14
																tRt12.79_609_Rutin		802376	13315.5	132766	1499.34	205764	94701	132160	12327	78888.4	8246.39	141438	3384.53	57372	1721.28	153059	2886.51	169452	108558	6.15968e+06	171889	1.72531e+06	30243.5	369761	11203.1	260659	8170.3	54862.2	0	82450	0	921434	330068
																tRt13.79_593_KGR		12665.1	55217.8	3487.77	9050.56	21926.2	16205	290.431	8.3443e-13	4.02447e-11	0	15531.5	1.65622e-12	0	4138.16	1758.15	5277.48	32746.6	16643.9	1.84829e+06	153694	675533	45691.8	731362	16842.6	3033.85	1536.27	0	0	3494.25	0	775.396	1505.93
																tRt13.44_463_Q3G		1.29759e+06	13029.8	142550	0	150760	74233.2	307154	1301.1	156162	3479.53	198149	6438.16	213531	6.17588e-12	771824	10139.9	312333	152845	184547	0	10623.5	1572.22	27361.6	0	567637	6031.31	365021	0	276106	4.07209e-13	1.27588e+06	510907
																tRt14.65_447_Q3Rha		1.31441e+07	501933	2.85828e+06	71231	1.88654e+06	742218	6.46602e+06	148231	3.50345e+06	52472.3	3.43543e+06	95212.5	3.3785e+06	92488.2	6.3287e+06	146613	2.24843e+06	1.86377e+06	16161	7243.28	3653.05	3148.59	12503	4221.12	1.22896e+07	402261	7.79916e+06	138329	2.00907e+06	44269	1.35047e+07	7.00879e+06
																tRt15.93_431_K3Rha		144335	206269	24072.7	22013.5	0	4138.09	45824.9	47084.7	27875	0	1801.08	0	22816	16428.3	47927.1	20741.7	5850.85	7904.09	0	0	0	0	0	0	71385.3	24617	73722.5	10845.8	4944.32	0	17327.1	6210.4
																tRt11.20_919_Del-3-cis-cou-§_1		7.87762e-11	5.10119e-11	8.10604e-11	7.83301e-11	7.93881e-11	8.14328e-11	7.60458e-11	7.94046e-11	7.90848e-11	7.54105e-11	7.67512e-11	7.52224e-11	7.52783e-11	7.57324e-11	7.98238e-11	7.47639e-11	7.68476e-11	7.87193e-11	3.20681e+07	663630	5.63078e+06	1.35295e+06	178646	10214.9	8.12822e-11	8.24966e-11	8.20726e-11	7.93161e-11	7.91825e-11	8.06504e-11	8.12121e-11	7.78394e-11
																tRt11.54_949_Del-3-feruRut-§_2		7.87762e-11	5.10119e-11	8.10604e-11	7.83301e-11	7.93881e-11	8.14328e-11	7.60458e-11	7.94046e-11	7.90848e-11	7.54105e-11	7.67512e-11	7.52224e-11	7.52783e-11	7.57324e-11	7.98238e-11	7.47639e-11	7.68476e-11	7.87193e-11	482509	8379.44	252352	78108.9	40896.2	12447.8	8.12822e-11	8.24966e-11	8.20726e-11	7.93161e-11	7.91825e-11	8.06504e-11	8.12121e-11	7.78394e-11
																tRt12.10__933_Pet_3_couRut_檭_3		0	0	0	0	0	0	0	0	0	0	0	3.54802e-16	2.49392e-12	0	2.13416e-13	0	2.62409e-12	0	5.27825e-11	0	0	0	0	8.92217e-12	0	0	0	0	1.99269e-11	0	0	2.49914e-11
																tRt9.28_757_peppflv		106385	1702.23	13323.3	0	9691.24	5394.09	12563.3	0	6231.34	0	2.01939e-11	0	5388.87	0	38432.3	0	14075.8	2989.45	201811	5415.92	51980.3	0	79447.4	0	29803.4	0	19355.4	0	7593.88	0	420556	132534
																tRt9.75_771_flvQ		1.68517e-11	0	5995.68	0	133178	70944.4	2061.96	0	12873.1	0	49779.8	0	0	7.93826e-13	1.31817e-11	0	10525.2	11183.5	0	0	0	0	0	0	0	0	0	0	394852	5969.03	0	4523
																tRt9.86_609_flv		1.52248e+06	33168.2	216368	2681.21	1.14958e+06	665748	384841	3117.56	179298	4384.13	1.38473e+06	11966.5	198075	4641.31	486163	5575.94	550571	436829	0	0	0	0	5.47816e-11	0	1.4692e+06	19299.7	447696	3136.7	1.30508e+06	11361.2	958847	551547
																tRt10.08_609_peppflv		1.65623e+06	33168.2	211870	2570.63	1.14932e+06	665709	384891	3135.23	179298	4842.02	1.36882e+06	12063.1	201897	4290.86	486355	5575.94	550357	417807	0	0	0	0	1.71513e-11	0	1.50107e+06	19309.8	416215	3150.4	1.30454e+06	11214.4	959137	515070
																tRt10.42_593_peppflvU		701715	76746.6	169592	32596.3	149041	101994	172315	33160.2	136469	6127.13	121979	16114.6	184573	39615	124418	21261.4	94150.2	78672.7	436683	131976	291155	64802.4	282197	34005.3	834464	190583	248698	39366	125462	23096.3	333523	143047
																tRt12.84_741_peppflvK		0	0	0	0	25532.6	11991.3	1.97551e+06	22778.9	1.64275e+06	6581.9	826368	12174	0	0	0	0	6.78187e-13	8.37653e-13	0	0	0	0	0	0	3.04617e+06	75939.7	1.12097e+06	8629.29	727377	8599.19	2.56028e+06	1.05342e+06
																tRt13.18_579_peppflvK		8.22699e+06	273407	2.14785e+06	43199.5	1.99565e+06	863164	3.90987e+06	70929.5	1.76238e+06	19651.9	1.14278e+06	41867.7	3.62476e+06	63802.8	3.49032e+06	46418.9	1.07301e+06	1.1876e+06	4.26663e+06	165989	1.49193e+06	23144.5	1.66192e+06	32621.9	7.75595e+06	372227	2.88826e+06	29814.1	848549	10842	4.64679e+06	2.06672e+06
																tRt13.22_449_K3G		68529.1	210.575	24684.2	0	64907.6	37780.5	23617.4	0	29714	0	54677.4	0	26090.3	957.813	50304.4	1995.05	79097.6	67969.1	0	0	0	0	22658	0	73276.1	0	14223.2	0	54145.4	0	47285.3	31545.7
																tRt14.66_621_peppflvK		8.82185e+06	168180	1.80906e+06	24869.2	2.04089e+06	716754	2.84936e+06	19921.1	1.55829e+06	8755.57	642082	27130.6	2.82764e+06	21257.7	2.82701e+06	26779.6	794302	732223	3.60088e+06	111762	1.07568e+06	12469.6	952308	18802.4	1.04738e+07	215912	4.80151e+06	29889.8	1.2128e+06	11593.2	8.32616e+06	3.61743e+06
																tRt12.99_597_Phi35diGlc		228075	23165	57922.9	10740.2	231349	137665	53742.9	7081.21	87290	3666.04	196276	6486.69	82829.8	9538.3	142880	12861.6	212880	148677	64904.4	11925.2	98332.1	24644.8	348099	17501.9	295686	25011.8	154223	11025.8	374282	20775.8	264547	99964.2
																tRt14.74_433_Narinchalc_hex_I		35830.5	4712.34	59931.2	0	311136	167431	15050	0	40097.3	4374.32	167213	0	21545.6	2046.55	92437.6	0	496795	412819	4452.69	0	14654.2	1179.76	176890	0	34290.7	0	10361.4	0	267561	3084.34	12644.9	3259.13
																tRt16.03_433_Narichal_hex_II		168801	21365.3	38699.3	3145.01	279502	159538	33373.5	5349.3	38839.6	2332.01	95764.6	654.915	32068.9	831.137	127455	6772.68	246928	264729	27171.8	8926.28	187494	25292.4	238764	9343.18	160207	3990.06	113154	5528.38	372699	4550.54	154827	56363.7
																tRt20.10_271_Narichal		27129.2	2636.43	70124.2	0	298906	100204	16169.6	2638.82	97735.8	2824.84	76558.3	3375.96	67025.4	1539.57	89768.5	3350.63	101056	101042	2523.03	0	11107.3	837.994	318421	8416.66	16316.9	265.085	8596.24	256.39	135084	3211.05	28085.3	9240.49
																Filename		20200127_Carla_025	20200127_Carla_028	20200127_Carla_031	20200127_Carla_034	20200127_Carla_037	20200127_Carla_040	20200127_Carla_043	20200127_Carla_046	20200127_Carla_049	20200127_Carla_052	20200127_Carla_055	20200127_Carla_058	20200127_Carla_061	20200127_Carla_064	20200127_Carla_067	20200127_Carla_070	20200127_Carla_073	20200127_Carla_076	20200127_Carla_079	20200127_Carla_082	20200127_Carla_091	20200127_Carla_094	20200127_Carla_097	20200127_Carla_100	20200127_Carla_103	20200127_Carla_106	20200127_Carla_109	20200127_Carla_112	20200127_Carla_115	20200127_Carla_118	20200127_Carla_121	20200127_Carla_124
																		25	28	31	34	37	40	43	46	49	52	55	58	61	64	67	70	73	76	79	82	91	94	97	100	103	106	109	112	115	118	121	124
																		35	38	41	44	47	50	53	56	59	62	65	68	71	74	77	80	83	86	89	92	101	104	107	110	113	116	119	122	125	128	131	134
																		Green pepper (Jardin)	Green pepper (Jardin)	Green pepper (Jardin)	Green pepper (Jardin)	Green pepper (Jardin)	Green pepper (Jardin)	Yellow paprika pepper	Yellow paprika pepper	Yellow paprika pepper	Yellow paprika pepper	Yellow paprika pepper	Yellow paprika pepper	Green paprika pepper	Green paprika pepper	Green paprika pepper	Green paprika pepper	Green paprika pepper	Green paprika pepper	Purple pepper	Purple pepper	Purple pepper	Purple pepper	Purple pepper	Purple pepper	Red paprika pepper	Red paprika pepper	Red paprika pepper	Red paprika pepper	Red paprika pepper	Red paprika pepper	Jalapeno pepper	Jalapeno pepper
																		Immature	Immature	Green mature	Green mature	Red mature	Red mature	Immature	Immature	Green mature	Green mature	Yellow mature	Yellow mature	Immature	Immature	Green mature	Green mature	Red mature	Red mature	Immature	Immature	Purple mature	Purple mature	Red mature	Red mature	Immature	Immature	Green mature	Green mature	Red mature	Red mature	Immature	Immature
																		Peel	Pericarp	Peel	Pericarp	Peel	Pericarp	Peel	Pericarp	Peel	Pericarp	Peel	Pericarp	Peel	Pericarp	Peel	Pericarp	Peel	Pericarp	Peel	Pericarp	Peel	Pericarp	Peel	Pericarp	Peel	Pericarp	Peel	Pericarp	Peel	Pericarp	Peel	Pericarp
																		AVE	AVE	AVE	AVE	AVE	AVE	AVE	AVE	AVE	AVE	AVE	AVE	AVE	AVE	AVE	AVE	AVE	AVE	AVE	AVE	AVE	AVE	AVE	AVE	AVE	AVE	AVE	AVE	AVE	AVE	AVE	AVE
																tRt8.08_353_3CGA		1575.7	0	0	0	2.10326e-13	259.389	416.652	1.62953e-12	0	0	809.165	0	0	0	628.47	0	1077.85	311.517	1234.36	584.362	0	360.892	5257.9	227.579	2907.88	0	1559.64	0	1824.61	0	1689.95	829.829
																tRt10.74_353_4CGA		9760.74	0	3.34256e-12	0	2608.2	1027.28	12715.9	2.17632e-12	8.58366e-13	0	7659.95	0	0	0	9406.58	71.8639	3126.74	3650.77	125679	3235.62	6547.35	418.863	66571.1	1314.86	90765.3	1794.29	16471.6	0	15025.9	0	13413.9	3943.29
																tRt9.84_353_5CGA		118744	4.24986e-13	10770.6	0	21307.8	10949.4	105828	0	0	0	67172.6	0	18833.6	0	98205	512.807	34063.4	47481.2	660456	21867.4	40949.3	15117	340983	7739.78	592438	6617.1	119066	0	125750	0	67941.1	20089.2
																tRt14.36_515_DiCGA_I		128636	27501.5	86896	15444.1	72836.1	64964.6	133778	9455.16	90331.4	2759.19	93780.1	6945.31	92494.4	17331.8	135575	8866.7	86842.3	45773.1	3292.38	4559.99	47555.2	72701.9	186611	33496.1	151038	22517	169162	10514	87017	2565.71	130961	144414
																tRt14.75_515_DiCGA_II		72865.3	4594.11	40214	5327.35	62618	42494.6	48091	8428.2	47956.3	2061.78	40760.3	5287.9	25141.2	4026.09	30585.9	4868.4	27748.3	43697.8	361045	207284	153901	61649.3	177892	38504.4	99202.7	21964.4	36244.3	3045.15	37381.5	3140.95	206166	134456
																tRt14.96_515_DiCGA_III		14904.8	10420	71635.1	39638.1	59673.8	61498.2	650.02	0	0	0	5267.86	7849.36	55897.8	49592	17606.5	17751.1	37204.4	76147.9	1746.71	1924.9	88508.3	119649	193401	86899.8	7004.94	0	0	0	0	0	0	0
																tRt8.85_325_cou_hex_I		0	0	17668.4	5810.17	7104.72	5033.62	3364.41	219.988	10673.2	802.157	3373.87	215.525	32811.4	6919.99	39926.7	10219.3	2134.12	5237.97	3417.21	3671.79	11516.1	20870.7	16501	2211.3	1732.43	485.501	3302.48	215.021	4165.38	886.161	459.764	601.838
																tRt9.45_325_cou_hex_II		301747	5363.14	207293	11271.8	156678	91007.1	152888	1861.01	352100	4893.79	218314	4047.11	144358	6584.05	159924	3382.87	107672	111399	184512	8333.05	315390	16458.4	191319	23806.4	141835	2364.91	220441	1798.89	211116	2566.85	141541	25019.6
																tRt10.16_325_cou_hex_III		1491.5	0	3943.06	0	2161.56	2814.81	1314.55	0	7937.21	0	1162.9	1.62326e-12	14692.6	2124.65	11621	1392.33	7155.57	10306.7	2324.94	410.198	5704.38	2602.96	821.385	0	0	0	0	0	3484.92	0	0	0
																tRt8.06_341_caff_hex_I		51885.1	18524.9	47716.8	9945.7	17251.3	18597.8	16053.3	4047.92	49307.5	3670.35	6532.12	1591.1	54524.6	7854.85	28108.8	12269.6	5018.13	11885.9	4668.93	1706.02	13591.2	79701.2	51448.7	7798.95	284527	122933	103055	35497	26083.1	5948.43	11270.8	15030.3
																tRt8.68_341_caff_hex_II		3638.52	879.887	10160.3	1775.71	4342.97	2587.14	692.627	0	5289.58	119.83	1232.13	0	5426.81	303.942	2780.54	0	0	0	379.686	756.481	7546.23	7989.27	21370.5	2513.1	5490.58	3437.02	6171.88	2600	4059.29	1939.9	2191.25	2103.03
																tRt9.26_341_caff_hex_III		380713	8939.31	233530	9636.44	123746	63683.8	172159	2382.12	268250	4645.39	93345.1	3885.05	113052	3940.76	111362	2602.17	50738.1	96197	105483	5184.8	605155	40310.6	236937	21310.6	205752	5853.54	252067	1682.11	165517	3808.75	40794.5	10552.9
																tRt10.16_355_Feru_hex_I		13141.2	175.093	17671	3098.64	10827.8	7422.84	7337.23	80.3488	35328.3	1146.99	13543.7	3713.87	14731.7	2173.96	10351	1658.11	9663.73	13417.1	2607.42	284.824	26832.9	5379.41	21884.7	5034.53	3803.56	1016.35	5438.69	289.794	5482.49	1303.53	989.229	1436.51
																tRt10.33_355_Feru_hex_II		4625.51	5721.45	57182.1	66521.9	135445	175728	9392.4	1596.67	44714.9	34698.2	32785.2	63292.6	48660.5	48025	21753.6	32676.1	30363.2	61555	883.935	0	50847.2	168155	118172	52464.5	142154	100135	12200.5	31223.3	119437	105636	3014.23	4179.41
																tRt8.51_903_QGRAR		0	0	0	0	0	0	0	0	0	4.89517e-12	0	0	0	0	0	5.08199e-12	0	0	3.21741e-12	2.59522e-12	0	5.7815e-13	0	0	0	0	1.73789e-12	0	0	0	0	0
																tRt9.07_771_QGRR		8.546e-12	3.7637e-13	5.2772e-12	4.83118e-12	2.64453e-10	4.18029e-11	4.30882e-12	0	6.50745	1.11965e-12	5.58603e-11	1.22267e-12	1.62494e-12	4.85739e-14	3.33843e-12	0	1.73566e-12	3.42931e-12	52222.8	1153.82	29463.2	584.137	50423.8	0	0	1.08779e-12	1.08269e-13	0	10801.3	0	4290.87	1469.48
																tRt11.87_741_QGRA		70566	720.229	19758.6	0	14972.5	7449.47	0	0	3.07433e-12	0	0	0	20796.1	0	16050.2	0	9.56244e-12	5938.38	35000	1693.26	6211.71	0	14954.6	0	22287.9	576.99	4290.8	678.88	8713.57	0	17480.8	1832.35
																tRt12.67_725_KGRA		0	0	0	1.74678e-11	0	0	0	0	0	4.10549e-13	0	0	0	0	5.54568e-12	1.49843e-13	0	4.18647e-13	0	5.58089e-15	0	0	0	0	0	4.37561e-12	0	0	0	0	0	4.95929e-14
																tRt12.79_609_Rutin		802376	13315.5	132766	1499.34	205764	94701	132160	12327	78888.4	8246.39	141438	3384.53	57372	1721.28	153059	2886.51	169452	108558	6.15968e+06	171889	1.72531e+06	30243.5	369761	11203.1	260659	8170.3	54862.2	0	82450	0	921434	330068
																tRt13.79_593_KGR		12665.1	55217.8	3487.77	9050.56	21926.2	16205	290.431	8.3443e-13	4.02447e-11	0	15531.5	1.65622e-12	0	4138.16	1758.15	5277.48	32746.6	16643.9	1.84829e+06	153694	675533	45691.8	731362	16842.6	3033.85	1536.27	0	0	3494.25	0	775.396	1505.93
																tRt13.44_463_Q3G		1.29759e+06	13029.8	142550	0	150760	74233.2	307154	1301.1	156162	3479.53	198149	6438.16	213531	6.17588e-12	771824	10139.9	312333	152845	184547	0	10623.5	1572.22	27361.6	0	567637	6031.31	365021	0	276106	4.07209e-13	1.27588e+06	510907
																tRt14.65_447_Q3Rha		1.31441e+07	501933	2.85828e+06	71231	1.88654e+06	742218	6.46602e+06	148231	3.50345e+06	52472.3	3.43543e+06	95212.5	3.3785e+06	92488.2	6.3287e+06	146613	2.24843e+06	1.86377e+06	16161	7243.28	3653.05	3148.59	12503	4221.12	1.22896e+07	402261	7.79916e+06	138329	2.00907e+06	44269	1.35047e+07	7.00879e+06
																tRt15.93_431_K3Rha		144335	206269	24072.7	22013.5	0	4138.09	45824.9	47084.7	27875	0	1801.08	0	22816	16428.3	47927.1	20741.7	5850.85	7904.09	0	0	0	0	0	0	71385.3	24617	73722.5	10845.8	4944.32	0	17327.1	6210.4
																tRt11.20_919_Del-3-cis-cou-§_1		7.87762e-11	5.10119e-11	8.10604e-11	7.83301e-11	7.93881e-11	8.14328e-11	7.60458e-11	7.94046e-11	7.90848e-11	7.54105e-11	7.67512e-11	7.52224e-11	7.52783e-11	7.57324e-11	7.98238e-11	7.47639e-11	7.68476e-11	7.87193e-11	3.20681e+07	663630	5.63078e+06	1.35295e+06	178646	10214.9	8.12822e-11	8.24966e-11	8.20726e-11	7.93161e-11	7.91825e-11	8.06504e-11	8.12121e-11	7.78394e-11
																tRt11.54_949_Del-3-feruRut-§_2		7.87762e-11	5.10119e-11	8.10604e-11	7.83301e-11	7.93881e-11	8.14328e-11	7.60458e-11	7.94046e-11	7.90848e-11	7.54105e-11	7.67512e-11	7.52224e-11	7.52783e-11	7.57324e-11	7.98238e-11	7.47639e-11	7.68476e-11	7.87193e-11	482509	8379.44	252352	78108.9	40896.2	12447.8	8.12822e-11	8.24966e-11	8.20726e-11	7.93161e-11	7.91825e-11	8.06504e-11	8.12121e-11	7.78394e-11
																tRt12.10__933_Pet_3_couRut_檭_3		0	0	0	0	0	0	0	0	0	0	0	3.54802e-16	2.49392e-12	0	2.13416e-13	0	2.62409e-12	0	5.27825e-11	0	0	0	0	8.92217e-12	0	0	0	0	1.99269e-11	0	0	2.49914e-11
																tRt9.28_757_peppflv		106385	1702.23	13323.3	0	9691.24	5394.09	12563.3	0	6231.34	0	2.01939e-11	0	5388.87	0	38432.3	0	14075.8	2989.45	201811	5415.92	51980.3	0	79447.4	0	29803.4	0	19355.4	0	7593.88	0	420556	132534
																tRt9.75_771_flvQ		1.68517e-11	0	5995.68	0	133178	70944.4	2061.96	0	12873.1	0	49779.8	0	0	7.93826e-13	1.31817e-11	0	10525.2	11183.5	0	0	0	0	0	0	0	0	0	0	394852	5969.03	0	4523
																tRt9.86_609_flv		1.52248e+06	33168.2	216368	2681.21	1.14958e+06	665748	384841	3117.56	179298	4384.13	1.38473e+06	11966.5	198075	4641.31	486163	5575.94	550571	436829	0	0	0	0	5.47816e-11	0	1.4692e+06	19299.7	447696	3136.7	1.30508e+06	11361.2	958847	551547
																tRt10.08_609_peppflv		1.65623e+06	33168.2	211870	2570.63	1.14932e+06	665709	384891	3135.23	179298	4842.02	1.36882e+06	12063.1	201897	4290.86	486355	5575.94	550357	417807	0	0	0	0	1.71513e-11	0	1.50107e+06	19309.8	416215	3150.4	1.30454e+06	11214.4	959137	515070
																tRt10.42_593_peppflvU		701715	76746.6	169592	32596.3	149041	101994	172315	33160.2	136469	6127.13	121979	16114.6	184573	39615	124418	21261.4	94150.2	78672.7	436683	131976	291155	64802.4	282197	34005.3	834464	190583	248698	39366	125462	23096.3	333523	143047
																tRt12.84_741_peppflvK		0	0	0	0	25532.6	11991.3	1.97551e+06	22778.9	1.64275e+06	6581.9	826368	12174	0	0	0	0	6.78187e-13	8.37653e-13	0	0	0	0	0	0	3.04617e+06	75939.7	1.12097e+06	8629.29	727377	8599.19	2.56028e+06	1.05342e+06
																tRt13.18_579_peppflvK		8.22699e+06	273407	2.14785e+06	43199.5	1.99565e+06	863164	3.90987e+06	70929.5	1.76238e+06	19651.9	1.14278e+06	41867.7	3.62476e+06	63802.8	3.49032e+06	46418.9	1.07301e+06	1.1876e+06	4.26663e+06	165989	1.49193e+06	23144.5	1.66192e+06	32621.9	7.75595e+06	372227	2.88826e+06	29814.1	848549	10842	4.64679e+06	2.06672e+06
																tRt13.22_449_K3G		68529.1	210.575	24684.2	0	64907.6	37780.5	23617.4	0	29714	0	54677.4	0	26090.3	957.813	50304.4	1995.05	79097.6	67969.1	0	0	0	0	22658	0	73276.1	0	14223.2	0	54145.4	0	47285.3	31545.7
																tRt14.66_621_peppflvK		8.82185e+06	168180	1.80906e+06	24869.2	2.04089e+06	716754	2.84936e+06	19921.1	1.55829e+06	8755.57	642082	27130.6	2.82764e+06	21257.7	2.82701e+06	26779.6	794302	732223	3.60088e+06	111762	1.07568e+06	12469.6	952308	18802.4	1.04738e+07	215912	4.80151e+06	29889.8	1.2128e+06	11593.2	8.32616e+06	3.61743e+06
																tRt12.99_597_Phi35diGlc		228075	23165	57922.9	10740.2	231349	137665	53742.9	7081.21	87290	3666.04	196276	6486.69	82829.8	9538.3	142880	12861.6	212880	148677	64904.4	11925.2	98332.1	24644.8	348099	17501.9	295686	25011.8	154223	11025.8	374282	20775.8	264547	99964.2
																tRt14.74_433_Narinchalc_hex_I		35830.5	4712.34	59931.2	0	311136	167431	15050	0	40097.3	4374.32	167213	0	21545.6	2046.55	92437.6	0	496795	412819	4452.69	0	14654.2	1179.76	176890	0	34290.7	0	10361.4	0	267561	3084.34	12644.9	3259.13
																tRt16.03_433_Narichal_hex_II		168801	21365.3	38699.3	3145.01	279502	159538	33373.5	5349.3	38839.6	2332.01	95764.6	654.915	32068.9	831.137	127455	6772.68	246928	264729	27171.8	8926.28	187494	25292.4	238764	9343.18	160207	3990.06	113154	5528.38	372699	4550.54	154827	56363.7
																tRt20.10_271_Narichal		27129.2	2636.43	70124.2	0	298906	100204	16169.6	2638.82	97735.8	2824.84	76558.3	3375.96	67025.4	1539.57	89768.5	3350.63	101056	101042	2523.03	0	11107.3	837.994	318421	8416.66	16316.9	265.085	8596.24	256.39	135084	3211.05	28085.3	9240.49
																Filename		20200127_Carla_025	20200127_Carla_028	20200127_Carla_031	20200127_Carla_034	20200127_Carla_037	20200127_Carla_040	20200127_Carla_043	20200127_Carla_046	20200127_Carla_049	20200127_Carla_052	20200127_Carla_055	20200127_Carla_058	20200127_Carla_061	20200127_Carla_064	20200127_Carla_067	20200127_Carla_070	20200127_Carla_073	20200127_Carla_076	20200127_Carla_079	20200127_Carla_082	20200127_Carla_091	20200127_Carla_094	20200127_Carla_097	20200127_Carla_100	20200127_Carla_103	20200127_Carla_106	20200127_Carla_109	20200127_Carla_112	20200127_Carla_115	20200127_Carla_118	20200127_Carla_121	20200127_Carla_124
																		25	28	31	34	37	40	43	46	49	52	55	58	61	64	67	70	73	76	79	82	91	94	97	100	103	106	109	112	115	118	121	124
																		35	38	41	44	47	50	53	56	59	62	65	68	71	74	77	80	83	86	89	92	101	104	107	110	113	116	119	122	125	128	131	134
																		Green pepper (Jardin)	Green pepper (Jardin)	Green pepper (Jardin)	Green pepper (Jardin)	Green pepper (Jardin)	Green pepper (Jardin)	Yellow paprika pepper	Yellow paprika pepper	Yellow paprika pepper	Yellow paprika pepper	Yellow paprika pepper	Yellow paprika pepper	Green paprika pepper	Green paprika pepper	Green paprika pepper	Green paprika pepper	Green paprika pepper	Green paprika pepper	Purple pepper	Purple pepper	Purple pepper	Purple pepper	Purple pepper	Purple pepper	Red paprika pepper	Red paprika pepper	Red paprika pepper	Red paprika pepper	Red paprika pepper	Red paprika pepper	Jalapeno pepper	Jalapeno pepper
																		Immature	Immature	Green mature	Green mature	Red mature	Red mature	Immature	Immature	Green mature	Green mature	Yellow mature	Yellow mature	Immature	Immature	Green mature	Green mature	Red mature	Red mature	Immature	Immature	Purple mature	Purple mature	Red mature	Red mature	Immature	Immature	Green mature	Green mature	Red mature	Red mature	Immature	Immature
																		Peel	Pericarp	Peel	Pericarp	Peel	Pericarp	Peel	Pericarp	Peel	Pericarp	Peel	Pericarp	Peel	Pericarp	Peel	Pericarp	Peel	Pericarp	Peel	Pericarp	Peel	Pericarp	Peel	Pericarp	Peel	Pericarp	Peel	Pericarp	Peel	Pericarp	Peel	Pericarp
																		AVE	AVE	AVE	AVE	AVE	AVE	AVE	AVE	AVE	AVE	AVE	AVE	AVE	AVE	AVE	AVE	AVE	AVE	AVE	AVE	AVE	AVE	AVE	AVE	AVE	AVE	AVE	AVE	AVE	AVE	AVE	AVE
																tRt8.08_353_3CGA		1575.7	0	0	0	2.10326e-13	259.389	416.652	1.62953e-12	0	0	809.165	0	0	0	628.47	0	1077.85	311.517	1234.36	584.362	0	360.892	5257.9	227.579	2907.88	0	1559.64	0	1824.61	0	1689.95	829.829
																tRt10.74_353_4CGA		9760.74	0	3.34256e-12	0	2608.2	1027.28	12715.9	2.17632e-12	8.58366e-13	0	7659.95	0	0	0	9406.58	71.8639	3126.74	3650.77	125679	3235.62	6547.35	418.863	66571.1	1314.86	90765.3	1794.29	16471.6	0	15025.9	0	13413.9	3943.29
																tRt9.84_353_5CGA		118744	4.24986e-13	10770.6	0	21307.8	10949.4	105828	0	0	0	67172.6	0	18833.6	0	98205	512.807	34063.4	47481.2	660456	21867.4	40949.3	15117	340983	7739.78	592438	6617.1	119066	0	125750	0	67941.1	20089.2
																tRt14.36_515_DiCGA_I		128636	27501.5	86896	15444.1	72836.1	64964.6	133778	9455.16	90331.4	2759.19	93780.1	6945.31	92494.4	17331.8	135575	8866.7	86842.3	45773.1	3292.38	4559.99	47555.2	72701.9	186611	33496.1	151038	22517	169162	10514	87017	2565.71	130961	144414
																tRt14.75_515_DiCGA_II		72865.3	4594.11	40214	5327.35	62618	42494.6	48091	8428.2	47956.3	2061.78	40760.3	5287.9	25141.2	4026.09	30585.9	4868.4	27748.3	43697.8	361045	207284	153901	61649.3	177892	38504.4	99202.7	21964.4	36244.3	3045.15	37381.5	3140.95	206166	134456
																tRt14.96_515_DiCGA_III		14904.8	10420	71635.1	39638.1	59673.8	61498.2	650.02	0	0	0	5267.86	7849.36	55897.8	49592	17606.5	17751.1	37204.4	76147.9	1746.71	1924.9	88508.3	119649	193401	86899.8	7004.94	0	0	0	0	0	0	0
																tRt8.85_325_cou_hex_I		0	0	17668.4	5810.17	7104.72	5033.62	3364.41	219.988	10673.2	802.157	3373.87	215.525	32811.4	6919.99	39926.7	10219.3	2134.12	5237.97	3417.21	3671.79	11516.1	20870.7	16501	2211.3	1732.43	485.501	3302.48	215.021	4165.38	886.161	459.764	601.838
																tRt9.45_325_cou_hex_II		301747	5363.14	207293	11271.8	156678	91007.1	152888	1861.01	352100	4893.79	218314	4047.11	144358	6584.05	159924	3382.87	107672	111399	184512	8333.05	315390	16458.4	191319	23806.4	141835	2364.91	220441	1798.89	211116	2566.85	141541	25019.6
																tRt10.16_325_cou_hex_III		1491.5	0	3943.06	0	2161.56	2814.81	1314.55	0	7937.21	0	1162.9	1.62326e-12	14692.6	2124.65	11621	1392.33	7155.57	10306.7	2324.94	410.198	5704.38	2602.96	821.385	0	0	0	0	0	3484.92	0	0	0
																tRt8.06_341_caff_hex_I		51885.1	18524.9	47716.8	9945.7	17251.3	18597.8	16053.3	4047.92	49307.5	3670.35	6532.12	1591.1	54524.6	7854.85	28108.8	12269.6	5018.13	11885.9	4668.93	1706.02	13591.2	79701.2	51448.7	7798.95	284527	122933	103055	35497	26083.1	5948.43	11270.8	15030.3
																tRt8.68_341_caff_hex_II		3638.52	879.887	10160.3	1775.71	4342.97	2587.14	692.627	0	5289.58	119.83	1232.13	0	5426.81	303.942	2780.54	0	0	0	379.686	756.481	7546.23	7989.27	21370.5	2513.1	5490.58	3437.02	6171.88	2600	4059.29	1939.9	2191.25	2103.03
																tRt9.26_341_caff_hex_III		380713	8939.31	233530	9636.44	123746	63683.8	172159	2382.12	268250	4645.39	93345.1	3885.05	113052	3940.76	111362	2602.17	50738.1	96197	105483	5184.8	605155	40310.6	236937	21310.6	205752	5853.54	252067	1682.11	165517	3808.75	40794.5	10552.9
																tRt10.16_355_Feru_hex_I		13141.2	175.093	17671	3098.64	10827.8	7422.84	7337.23	80.3488	35328.3	1146.99	13543.7	3713.87	14731.7	2173.96	10351	1658.11	9663.73	13417.1	2607.42	284.824	26832.9	5379.41	21884.7	5034.53	3803.56	1016.35	5438.69	289.794	5482.49	1303.53	989.229	1436.51
																tRt10.33_355_Feru_hex_II		4625.51	5721.45	57182.1	66521.9	135445	175728	9392.4	1596.67	44714.9	34698.2	32785.2	63292.6	48660.5	48025	21753.6	32676.1	30363.2	61555	883.935	0	50847.2	168155	118172	52464.5	142154	100135	12200.5	31223.3	119437	105636	3014.23	4179.41
																tRt8.51_903_QGRAR		0	0	0	0	0	0	0	0	0	4.89517e-12	0	0	0	0	0	5.08199e-12	0	0	3.21741e-12	2.59522e-12	0	5.7815e-13	0	0	0	0	1.73789e-12	0	0	0	0	0
																tRt9.07_771_QGRR		8.546e-12	3.7637e-13	5.2772e-12	4.83118e-12	2.64453e-10	4.18029e-11	4.30882e-12	0	6.50745	1.11965e-12	5.58603e-11	1.22267e-12	1.62494e-12	4.85739e-14	3.33843e-12	0	1.73566e-12	3.42931e-12	52222.8	1153.82	29463.2	584.137	50423.8	0	0	1.08779e-12	1.08269e-13	0	10801.3	0	4290.87	1469.48
																tRt11.87_741_QGRA		70566	720.229	19758.6	0	14972.5	7449.47	0	0	3.07433e-12	0	0	0	20796.1	0	16050.2	0	9.56244e-12	5938.38	35000	1693.26	6211.71	0	14954.6	0	22287.9	576.99	4290.8	678.88	8713.57	0	17480.8	1832.35
																tRt12.67_725_KGRA		0	0	0	1.74678e-11	0	0	0	0	0	4.10549e-13	0	0	0	0	5.54568e-12	1.49843e-13	0	4.18647e-13	0	5.58089e-15	0	0	0	0	0	4.37561e-12	0	0	0	0	0	4.95929e-14
																tRt12.79_609_Rutin		802376	13315.5	132766	1499.34	205764	94701	132160	12327	78888.4	8246.39	141438	3384.53	57372	1721.28	153059	2886.51	169452	108558	6.15968e+06	171889	1.72531e+06	30243.5	369761	11203.1	260659	8170.3	54862.2	0	82450	0	921434	330068
																tRt13.79_593_KGR		12665.1	55217.8	3487.77	9050.56	21926.2	16205	290.431	8.3443e-13	4.02447e-11	0	15531.5	1.65622e-12	0	4138.16	1758.15	5277.48	32746.6	16643.9	1.84829e+06	153694	675533	45691.8	731362	16842.6	3033.85	1536.27	0	0	3494.25	0	775.396	1505.93
																tRt13.44_463_Q3G		1.29759e+06	13029.8	142550	0	150760	74233.2	307154	1301.1	156162	3479.53	198149	6438.16	213531	6.17588e-12	771824	10139.9	312333	152845	184547	0	10623.5	1572.22	27361.6	0	567637	6031.31	365021	0	276106	4.07209e-13	1.27588e+06	510907
																tRt14.65_447_Q3Rha		1.31441e+07	501933	2.85828e+06	71231	1.88654e+06	742218	6.46602e+06	148231	3.50345e+06	52472.3	3.43543e+06	95212.5	3.3785e+06	92488.2	6.3287e+06	146613	2.24843e+06	1.86377e+06	16161	7243.28	3653.05	3148.59	12503	4221.12	1.22896e+07	402261	7.79916e+06	138329	2.00907e+06	44269	1.35047e+07	7.00879e+06
																tRt15.93_431_K3Rha		144335	206269	24072.7	22013.5	0	4138.09	45824.9	47084.7	27875	0	1801.08	0	22816	16428.3	47927.1	20741.7	5850.85	7904.09	0	0	0	0	0	0	71385.3	24617	73722.5	10845.8	4944.32	0	17327.1	6210.4
																tRt11.20_919_Del-3-cis-cou-§_1		7.87762e-11	5.10119e-11	8.10604e-11	7.83301e-11	7.93881e-11	8.14328e-11	7.60458e-11	7.94046e-11	7.90848e-11	7.54105e-11	7.67512e-11	7.52224e-11	7.52783e-11	7.57324e-11	7.98238e-11	7.47639e-11	7.68476e-11	7.87193e-11	3.20681e+07	663630	5.63078e+06	1.35295e+06	178646	10214.9	8.12822e-11	8.24966e-11	8.20726e-11	7.93161e-11	7.91825e-11	8.06504e-11	8.12121e-11	7.78394e-11
																tRt11.54_949_Del-3-feruRut-§_2		7.87762e-11	5.10119e-11	8.10604e-11	7.83301e-11	7.93881e-11	8.14328e-11	7.60458e-11	7.94046e-11	7.90848e-11	7.54105e-11	7.67512e-11	7.52224e-11	7.52783e-11	7.57324e-11	7.98238e-11	7.47639e-11	7.68476e-11	7.87193e-11	482509	8379.44	252352	78108.9	40896.2	12447.8	8.12822e-11	8.24966e-11	8.20726e-11	7.93161e-11	7.91825e-11	8.06504e-11	8.12121e-11	7.78394e-11
																tRt12.10__933_Pet_3_couRut_檭_3		0	0	0	0	0	0	0	0	0	0	0	3.54802e-16	2.49392e-12	0	2.13416e-13	0	2.62409e-12	0	5.27825e-11	0	0	0	0	8.92217e-12	0	0	0	0	1.99269e-11	0	0	2.49914e-11
																tRt9.28_757_peppflv		106385	1702.23	13323.3	0	9691.24	5394.09	12563.3	0	6231.34	0	2.01939e-11	0	5388.87	0	38432.3	0	14075.8	2989.45	201811	5415.92	51980.3	0	79447.4	0	29803.4	0	19355.4	0	7593.88	0	420556	132534
																tRt9.75_771_flvQ		1.68517e-11	0	5995.68	0	133178	70944.4	2061.96	0	12873.1	0	49779.8	0	0	7.93826e-13	1.31817e-11	0	10525.2	11183.5	0	0	0	0	0	0	0	0	0	0	394852	5969.03	0	4523
																tRt9.86_609_flv		1.52248e+06	33168.2	216368	2681.21	1.14958e+06	665748	384841	3117.56	179298	4384.13	1.38473e+06	11966.5	198075	4641.31	486163	5575.94	550571	436829	0	0	0	0	5.47816e-11	0	1.4692e+06	19299.7	447696	3136.7	1.30508e+06	11361.2	958847	551547
																tRt10.08_609_peppflv		1.65623e+06	33168.2	211870	2570.63	1.14932e+06	665709	384891	3135.23	179298	4842.02	1.36882e+06	12063.1	201897	4290.86	486355	5575.94	550357	417807	0	0	0	0	1.71513e-11	0	1.50107e+06	19309.8	416215	3150.4	1.30454e+06	11214.4	959137	515070
																tRt10.42_593_peppflvU		701715	76746.6	169592	32596.3	149041	101994	172315	33160.2	136469	6127.13	121979	16114.6	184573	39615	124418	21261.4	94150.2	78672.7	436683	131976	291155	64802.4	282197	34005.3	834464	190583	248698	39366	125462	23096.3	333523	143047
																tRt12.84_741_peppflvK		0	0	0	0	25532.6	11991.3	1.97551e+06	22778.9	1.64275e+06	6581.9	826368	12174	0	0	0	0	6.78187e-13	8.37653e-13	0	0	0	0	0	0	3.04617e+06	75939.7	1.12097e+06	8629.29	727377	8599.19	2.56028e+06	1.05342e+06
																tRt13.18_579_peppflvK		8.22699e+06	273407	2.14785e+06	43199.5	1.99565e+06	863164	3.90987e+06	70929.5	1.76238e+06	19651.9	1.14278e+06	41867.7	3.62476e+06	63802.8	3.49032e+06	46418.9	1.07301e+06	1.1876e+06	4.26663e+06	165989	1.49193e+06	23144.5	1.66192e+06	32621.9	7.75595e+06	372227	2.88826e+06	29814.1	848549	10842	4.64679e+06	2.06672e+06
																tRt13.22_449_K3G		68529.1	210.575	24684.2	0	64907.6	37780.5	23617.4	0	29714	0	54677.4	0	26090.3	957.813	50304.4	1995.05	79097.6	67969.1	0	0	0	0	22658	0	73276.1	0	14223.2	0	54145.4	0	47285.3	31545.7
																tRt14.66_621_peppflvK		8.82185e+06	168180	1.80906e+06	24869.2	2.04089e+06	716754	2.84936e+06	19921.1	1.55829e+06	8755.57	642082	27130.6	2.82764e+06	21257.7	2.82701e+06	26779.6	794302	732223	3.60088e+06	111762	1.07568e+06	12469.6	952308	18802.4	1.04738e+07	215912	4.80151e+06	29889.8	1.2128e+06	11593.2	8.32616e+06	3.61743e+06
																tRt12.99_597_Phi35diGlc		228075	23165	57922.9	10740.2	231349	137665	53742.9	7081.21	87290	3666.04	196276	6486.69	82829.8	9538.3	142880	12861.6	212880	148677	64904.4	11925.2	98332.1	24644.8	348099	17501.9	295686	25011.8	154223	11025.8	374282	20775.8	264547	99964.2
																tRt14.74_433_Narinchalc_hex_I		35830.5	4712.34	59931.2	0	311136	167431	15050	0	40097.3	4374.32	167213	0	21545.6	2046.55	92437.6	0	496795	412819	4452.69	0	14654.2	1179.76	176890	0	34290.7	0	10361.4	0	267561	3084.34	12644.9	3259.13
																tRt16.03_433_Narichal_hex_II		168801	21365.3	38699.3	3145.01	279502	159538	33373.5	5349.3	38839.6	2332.01	95764.6	654.915	32068.9	831.137	127455	6772.68	246928	264729	27171.8	8926.28	187494	25292.4	238764	9343.18	160207	3990.06	113154	5528.38	372699	4550.54	154827	56363.7
																tRt20.10_271_Narichal		27129.2	2636.43	70124.2	0	298906	100204	16169.6	2638.82	97735.8	2824.84	76558.3	3375.96	67025.4	1539.57	89768.5	3350.63	101056	101042	2523.03	0	11107.3	837.994	318421	8416.66	16316.9	265.085	8596.24	256.39	135084	3211.05	28085.3	9240.49
																Filename		20200127_Carla_025	20200127_Carla_028	20200127_Carla_031	20200127_Carla_034	20200127_Carla_037	20200127_Carla_040	20200127_Carla_043	20200127_Carla_046	20200127_Carla_049	20200127_Carla_052	20200127_Carla_055	20200127_Carla_058	20200127_Carla_061	20200127_Carla_064	20200127_Carla_067	20200127_Carla_070	20200127_Carla_073	20200127_Carla_076	20200127_Carla_079	20200127_Carla_082	20200127_Carla_091	20200127_Carla_094	20200127_Carla_097	20200127_Carla_100	20200127_Carla_103	20200127_Carla_106	20200127_Carla_109	20200127_Carla_112	20200127_Carla_115	20200127_Carla_118	20200127_Carla_121	20200127_Carla_124
																		25	28	31	34	37	40	43	46	49	52	55	58	61	64	67	70	73	76	79	82	91	94	97	100	103	106	109	112	115	118	121	124
																		35	38	41	44	47	50	53	56	59	62	65	68	71	74	77	80	83	86	89	92	101	104	107	110	113	116	119	122	125	128	131	134
																		Green pepper (Jardin)	Green pepper (Jardin)	Green pepper (Jardin)	Green pepper (Jardin)	Green pepper (Jardin)	Green pepper (Jardin)	Yellow paprika pepper	Yellow paprika pepper	Yellow paprika pepper	Yellow paprika pepper	Yellow paprika pepper	Yellow paprika pepper	Green paprika pepper	Green paprika pepper	Green paprika pepper	Green paprika pepper	Green paprika pepper	Green paprika pepper	Purple pepper	Purple pepper	Purple pepper	Purple pepper	Purple pepper	Purple pepper	Red paprika pepper	Red paprika pepper	Red paprika pepper	Red paprika pepper	Red paprika pepper	Red paprika pepper	Jalapeno pepper	Jalapeno pepper
																		Immature	Immature	Green mature	Green mature	Red mature	Red mature	Immature	Immature	Green mature	Green mature	Yellow mature	Yellow mature	Immature	Immature	Green mature	Green mature	Red mature	Red mature	Immature	Immature	Purple mature	Purple mature	Red mature	Red mature	Immature	Immature	Green mature	Green mature	Red mature	Red mature	Immature	Immature
																		Peel	Pericarp	Peel	Pericarp	Peel	Pericarp	Peel	Pericarp	Peel	Pericarp	Peel	Pericarp	Peel	Pericarp	Peel	Pericarp	Peel	Pericarp	Peel	Pericarp	Peel	Pericarp	Peel	Pericarp	Peel	Pericarp	Peel	Pericarp	Peel	Pericarp	Peel	Pericarp
																		AVE	AVE	AVE	AVE	AVE	AVE	AVE	AVE	AVE	AVE	AVE	AVE	AVE	AVE	AVE	AVE	AVE	AVE	AVE	AVE	AVE	AVE	AVE	AVE	AVE	AVE	AVE	AVE	AVE	AVE	AVE	AVE
																tRt8.08_353_3CGA		1575.7	0	0	0	2.10326e-13	259.389	416.652	1.62953e-12	0	0	809.165	0	0	0	628.47	0	1077.85	311.517	1234.36	584.362	0	360.892	5257.9	227.579	2907.88	0	1559.64	0	1824.61	0	1689.95	829.829
																tRt10.74_353_4CGA		9760.74	0	3.34256e-12	0	2608.2	1027.28	12715.9	2.17632e-12	8.58366e-13	0	7659.95	0	0	0	9406.58	71.8639	3126.74	3650.77	125679	3235.62	6547.35	418.863	66571.1	1314.86	90765.3	1794.29	16471.6	0	15025.9	0	13413.9	3943.29
																tRt9.84_353_5CGA		118744	4.24986e-13	10770.6	0	21307.8	10949.4	105828	0	0	0	67172.6	0	18833.6	0	98205	512.807	34063.4	47481.2	660456	21867.4	40949.3	15117	340983	7739.78	592438	6617.1	119066	0	125750	0	67941.1	20089.2
																tRt14.36_515_DiCGA_I		128636	27501.5	86896	15444.1	72836.1	64964.6	133778	9455.16	90331.4	2759.19	93780.1	6945.31	92494.4	17331.8	135575	8866.7	86842.3	45773.1	3292.38	4559.99	47555.2	72701.9	186611	33496.1	151038	22517	169162	10514	87017	2565.71	130961	144414
																tRt14.75_515_DiCGA_II		72865.3	4594.11	40214	5327.35	62618	42494.6	48091	8428.2	47956.3	2061.78	40760.3	5287.9	25141.2	4026.09	30585.9	4868.4	27748.3	43697.8	361045	207284	153901	61649.3	177892	38504.4	99202.7	21964.4	36244.3	3045.15	37381.5	3140.95	206166	134456
																tRt14.96_515_DiCGA_III		14904.8	10420	71635.1	39638.1	59673.8	61498.2	650.02	0	0	0	5267.86	7849.36	55897.8	49592	17606.5	17751.1	37204.4	76147.9	1746.71	1924.9	88508.3	119649	193401	86899.8	7004.94	0	0	0	0	0	0	0
																tRt8.85_325_cou_hex_I		0	0	17668.4	5810.17	7104.72	5033.62	3364.41	219.988	10673.2	802.157	3373.87	215.525	32811.4	6919.99	39926.7	10219.3	2134.12	5237.97	3417.21	3671.79	11516.1	20870.7	16501	2211.3	1732.43	485.501	3302.48	215.021	4165.38	886.161	459.764	601.838
																tRt9.45_325_cou_hex_II		301747	5363.14	207293	11271.8	156678	91007.1	152888	1861.01	352100	4893.79	218314	4047.11	144358	6584.05	159924	3382.87	107672	111399	184512	8333.05	315390	16458.4	191319	23806.4	141835	2364.91	220441	1798.89	211116	2566.85	141541	25019.6
																tRt10.16_325_cou_hex_III		1491.5	0	3943.06	0	2161.56	2814.81	1314.55	0	7937.21	0	1162.9	1.62326e-12	14692.6	2124.65	11621	1392.33	7155.57	10306.7	2324.94	410.198	5704.38	2602.96	821.385	0	0	0	0	0	3484.92	0	0	0
																tRt8.06_341_caff_hex_I		51885.1	18524.9	47716.8	9945.7	17251.3	18597.8	16053.3	4047.92	49307.5	3670.35	6532.12	1591.1	54524.6	7854.85	28108.8	12269.6	5018.13	11885.9	4668.93	1706.02	13591.2	79701.2	51448.7	7798.95	284527	122933	103055	35497	26083.1	5948.43	11270.8	15030.3
																tRt8.68_341_caff_hex_II		3638.52	879.887	10160.3	1775.71	4342.97	2587.14	692.627	0	5289.58	119.83	1232.13	0	5426.81	303.942	2780.54	0	0	0	379.686	756.481	7546.23	7989.27	21370.5	2513.1	5490.58	3437.02	6171.88	2600	4059.29	1939.9	2191.25	2103.03
																tRt9.26_341_caff_hex_III		380713	8939.31	233530	9636.44	123746	63683.8	172159	2382.12	268250	4645.39	93345.1	3885.05	113052	3940.76	111362	2602.17	50738.1	96197	105483	5184.8	605155	40310.6	236937	21310.6	205752	5853.54	252067	1682.11	165517	3808.75	40794.5	10552.9
																tRt10.16_355_Feru_hex_I		13141.2	175.093	17671	3098.64	10827.8	7422.84	7337.23	80.3488	35328.3	1146.99	13543.7	3713.87	14731.7	2173.96	10351	1658.11	9663.73	13417.1	2607.42	284.824	26832.9	5379.41	21884.7	5034.53	3803.56	1016.35	5438.69	289.794	5482.49	1303.53	989.229	1436.51
																tRt10.33_355_Feru_hex_II		4625.51	5721.45	57182.1	66521.9	135445	175728	9392.4	1596.67	44714.9	34698.2	32785.2	63292.6	48660.5	48025	21753.6	32676.1	30363.2	61555	883.935	0	50847.2	168155	118172	52464.5	142154	100135	12200.5	31223.3	119437	105636	3014.23	4179.41
																tRt8.51_903_QGRAR		0	0	0	0	0	0	0	0	0	4.89517e-12	0	0	0	0	0	5.08199e-12	0	0	3.21741e-12	2.59522e-12	0	5.7815e-13	0	0	0	0	1.73789e-12	0	0	0	0	0
																tRt9.07_771_QGRR		8.546e-12	3.7637e-13	5.2772e-12	4.83118e-12	2.64453e-10	4.18029e-11	4.30882e-12	0	6.50745	1.11965e-12	5.58603e-11	1.22267e-12	1.62494e-12	4.85739e-14	3.33843e-12	0	1.73566e-12	3.42931e-12	52222.8	1153.82	29463.2	584.137	50423.8	0	0	1.08779e-12	1.08269e-13	0	10801.3	0	4290.87	1469.48
																tRt11.87_741_QGRA		70566	720.229	19758.6	0	14972.5	7449.47	0	0	3.07433e-12	0	0	0	20796.1	0	16050.2	0	9.56244e-12	5938.38	35000	1693.26	6211.71	0	14954.6	0	22287.9	576.99	4290.8	678.88	8713.57	0	17480.8	1832.35
																tRt12.67_725_KGRA		0	0	0	1.74678e-11	0	0	0	0	0	4.10549e-13	0	0	0	0	5.54568e-12	1.49843e-13	0	4.18647e-13	0	5.58089e-15	0	0	0	0	0	4.37561e-12	0	0	0	0	0	4.95929e-14
																tRt12.79_609_Rutin		802376	13315.5	132766	1499.34	205764	94701	132160	12327	78888.4	8246.39	141438	3384.53	57372	1721.28	153059	2886.51	169452	108558	6.15968e+06	171889	1.72531e+06	30243.5	369761	11203.1	260659	8170.3	54862.2	0	82450	0	921434	330068
																tRt13.79_593_KGR		12665.1	55217.8	3487.77	9050.56	21926.2	16205	290.431	8.3443e-13	4.02447e-11	0	15531.5	1.65622e-12	0	4138.16	1758.15	5277.48	32746.6	16643.9	1.84829e+06	153694	675533	45691.8	731362	16842.6	3033.85	1536.27	0	0	3494.25	0	775.396	1505.93
																tRt13.44_463_Q3G		1.29759e+06	13029.8	142550	0	150760	74233.2	307154	1301.1	156162	3479.53	198149	6438.16	213531	6.17588e-12	771824	10139.9	312333	152845	184547	0	10623.5	1572.22	27361.6	0	567637	6031.31	365021	0	276106	4.07209e-13	1.27588e+06	510907
																tRt14.65_447_Q3Rha		1.31441e+07	501933	2.85828e+06	71231	1.88654e+06	742218	6.46602e+06	148231	3.50345e+06	52472.3	3.43543e+06	95212.5	3.3785e+06	92488.2	6.3287e+06	146613	2.24843e+06	1.86377e+06	16161	7243.28	3653.05	3148.59	12503	4221.12	1.22896e+07	402261	7.79916e+06	138329	2.00907e+06	44269	1.35047e+07	7.00879e+06
																tRt15.93_431_K3Rha		144335	206269	24072.7	22013.5	0	4138.09	45824.9	47084.7	27875	0	1801.08	0	22816	16428.3	47927.1	20741.7	5850.85	7904.09	0	0	0	0	0	0	71385.3	24617	73722.5	10845.8	4944.32	0	17327.1	6210.4
																tRt11.20_919_Del-3-cis-cou-§_1		7.87762e-11	5.10119e-11	8.10604e-11	7.83301e-11	7.93881e-11	8.14328e-11	7.60458e-11	7.94046e-11	7.90848e-11	7.54105e-11	7.67512e-11	7.52224e-11	7.52783e-11	7.57324e-11	7.98238e-11	7.47639e-11	7.68476e-11	7.87193e-11	3.20681e+07	663630	5.63078e+06	1.35295e+06	178646	10214.9	8.12822e-11	8.24966e-11	8.20726e-11	7.93161e-11	7.91825e-11	8.06504e-11	8.12121e-11	7.78394e-11
																tRt11.54_949_Del-3-feruRut-§_2		7.87762e-11	5.10119e-11	8.10604e-11	7.83301e-11	7.93881e-11	8.14328e-11	7.60458e-11	7.94046e-11	7.90848e-11	7.54105e-11	7.67512e-11	7.52224e-11	7.52783e-11	7.57324e-11	7.98238e-11	7.47639e-11	7.68476e-11	7.87193e-11	482509	8379.44	252352	78108.9	40896.2	12447.8	8.12822e-11	8.24966e-11	8.20726e-11	7.93161e-11	7.91825e-11	8.06504e-11	8.12121e-11	7.78394e-11
																tRt12.10__933_Pet_3_couRut_檭_3		0	0	0	0	0	0	0	0	0	0	0	3.54802e-16	2.49392e-12	0	2.13416e-13	0	2.62409e-12	0	5.27825e-11	0	0	0	0	8.92217e-12	0	0	0	0	1.99269e-11	0	0	2.49914e-11
																tRt9.28_757_peppflv		106385	1702.23	13323.3	0	9691.24	5394.09	12563.3	0	6231.34	0	2.01939e-11	0	5388.87	0	38432.3	0	14075.8	2989.45	201811	5415.92	51980.3	0	79447.4	0	29803.4	0	19355.4	0	7593.88	0	420556	132534
																tRt9.75_771_flvQ		1.68517e-11	0	5995.68	0	133178	70944.4	2061.96	0	12873.1	0	49779.8	0	0	7.93826e-13	1.31817e-11	0	10525.2	11183.5	0	0	0	0	0	0	0	0	0	0	394852	5969.03	0	4523
																tRt9.86_609_flv		1.52248e+06	33168.2	216368	2681.21	1.14958e+06	665748	384841	3117.56	179298	4384.13	1.38473e+06	11966.5	198075	4641.31	486163	5575.94	550571	436829	0	0	0	0	5.47816e-11	0	1.4692e+06	19299.7	447696	3136.7	1.30508e+06	11361.2	958847	551547
																tRt10.08_609_peppflv		1.65623e+06	33168.2	211870	2570.63	1.14932e+06	665709	384891	3135.23	179298	4842.02	1.36882e+06	12063.1	201897	4290.86	486355	5575.94	550357	417807	0	0	0	0	1.71513e-11	0	1.50107e+06	19309.8	416215	3150.4	1.30454e+06	11214.4	959137	515070
																tRt10.42_593_peppflvU		701715	76746.6	169592	32596.3	149041	101994	172315	33160.2	136469	6127.13	121979	16114.6	184573	39615	124418	21261.4	94150.2	78672.7	436683	131976	291155	64802.4	282197	34005.3	834464	190583	248698	39366	125462	23096.3	333523	143047
																tRt12.84_741_peppflvK		0	0	0	0	25532.6	11991.3	1.97551e+06	22778.9	1.64275e+06	6581.9	826368	12174	0	0	0	0	6.78187e-13	8.37653e-13	0	0	0	0	0	0	3.04617e+06	75939.7	1.12097e+06	8629.29	727377	8599.19	2.56028e+06	1.05342e+06
																tRt13.18_579_peppflvK		8.22699e+06	273407	2.14785e+06	43199.5	1.99565e+06	863164	3.90987e+06	70929.5	1.76238e+06	19651.9	1.14278e+06	41867.7	3.62476e+06	63802.8	3.49032e+06	46418.9	1.07301e+06	1.1876e+06	4.26663e+06	165989	1.49193e+06	23144.5	1.66192e+06	32621.9	7.75595e+06	372227	2.88826e+06	29814.1	848549	10842	4.64679e+06	2.06672e+06
																tRt13.22_449_K3G		68529.1	210.575	24684.2	0	64907.6	37780.5	23617.4	0	29714	0	54677.4	0	26090.3	957.813	50304.4	1995.05	79097.6	67969.1	0	0	0	0	22658	0	73276.1	0	14223.2	0	54145.4	0	47285.3	31545.7
																tRt14.66_621_peppflvK		8.82185e+06	168180	1.80906e+06	24869.2	2.04089e+06	716754	2.84936e+06	19921.1	1.55829e+06	8755.57	642082	27130.6	2.82764e+06	21257.7	2.82701e+06	26779.6	794302	732223	3.60088e+06	111762	1.07568e+06	12469.6	952308	18802.4	1.04738e+07	215912	4.80151e+06	29889.8	1.2128e+06	11593.2	8.32616e+06	3.61743e+06
																tRt12.99_597_Phi35diGlc		228075	23165	57922.9	10740.2	231349	137665	53742.9	7081.21	87290	3666.04	196276	6486.69	82829.8	9538.3	142880	12861.6	212880	148677	64904.4	11925.2	98332.1	24644.8	348099	17501.9	295686	25011.8	154223	11025.8	374282	20775.8	264547	99964.2
																tRt14.74_433_Narinchalc_hex_I		35830.5	4712.34	59931.2	0	311136	167431	15050	0	40097.3	4374.32	167213	0	21545.6	2046.55	92437.6	0	496795	412819	4452.69	0	14654.2	1179.76	176890	0	34290.7	0	10361.4	0	267561	3084.34	12644.9	3259.13
																tRt16.03_433_Narichal_hex_II		168801	21365.3	38699.3	3145.01	279502	159538	33373.5	5349.3	38839.6	2332.01	95764.6	654.915	32068.9	831.137	127455	6772.68	246928	264729	27171.8	8926.28	187494	25292.4	238764	9343.18	160207	3990.06	113154	5528.38	372699	4550.54	154827	56363.7
																tRt20.10_271_Narichal		27129.2	2636.43	70124.2	0	298906	100204	16169.6	2638.82	97735.8	2824.84	76558.3	3375.96	67025.4	1539.57	89768.5	3350.63	101056	101042	2523.03	0	11107.3	837.994	318421	8416.66	16316.9	265.085	8596.24	256.39	135084	3211.05	28085.3	9240.49
																Filename		20200127_Carla_025	20200127_Carla_028	20200127_Carla_031	20200127_Carla_034	20200127_Carla_037	20200127_Carla_040	20200127_Carla_043	20200127_Carla_046	20200127_Carla_049	20200127_Carla_052	20200127_Carla_055	20200127_Carla_058	20200127_Carla_061	20200127_Carla_064	20200127_Carla_067	20200127_Carla_070	20200127_Carla_073	20200127_Carla_076	20200127_Carla_079	20200127_Carla_082	20200127_Carla_091	20200127_Carla_094	20200127_Carla_097	20200127_Carla_100	20200127_Carla_103	20200127_Carla_106	20200127_Carla_109	20200127_Carla_112	20200127_Carla_115	20200127_Carla_118	20200127_Carla_121	20200127_Carla_124
																		25	28	31	34	37	40	43	46	49	52	55	58	61	64	67	70	73	76	79	82	91	94	97	100	103	106	109	112	115	118	121	124
																		35	38	41	44	47	50	53	56	59	62	65	68	71	74	77	80	83	86	89	92	101	104	107	110	113	116	119	122	125	128	131	134
																		Green pepper (Jardin)	Green pepper (Jardin)	Green pepper (Jardin)	Green pepper (Jardin)	Green pepper (Jardin)	Green pepper (Jardin)	Yellow paprika pepper	Yellow paprika pepper	Yellow paprika pepper	Yellow paprika pepper	Yellow paprika pepper	Yellow paprika pepper	Green paprika pepper	Green paprika pepper	Green paprika pepper	Green paprika pepper	Green paprika pepper	Green paprika pepper	Purple pepper	Purple pepper	Purple pepper	Purple pepper	Purple pepper	Purple pepper	Red paprika pepper	Red paprika pepper	Red paprika pepper	Red paprika pepper	Red paprika pepper	Red paprika pepper	Jalapeno pepper	Jalapeno pepper
																		Immature	Immature	Green mature	Green mature	Red mature	Red mature	Immature	Immature	Green mature	Green mature	Yellow mature	Yellow mature	Immature	Immature	Green mature	Green mature	Red mature	Red mature	Immature	Immature	Purple mature	Purple mature	Red mature	Red mature	Immature	Immature	Green mature	Green mature	Red mature	Red mature	Immature	Immature
																		Peel	Pericarp	Peel	Pericarp	Peel	Pericarp	Peel	Pericarp	Peel	Pericarp	Peel	Pericarp	Peel	Pericarp	Peel	Pericarp	Peel	Pericarp	Peel	Pericarp	Peel	Pericarp	Peel	Pericarp	Peel	Pericarp	Peel	Pericarp	Peel	Pericarp	Peel	Pericarp
																		AVE	AVE	AVE	AVE	AVE	AVE	AVE	AVE	AVE	AVE	AVE	AVE	AVE	AVE	AVE	AVE	AVE	AVE	AVE	AVE	AVE	AVE	AVE	AVE	AVE	AVE	AVE	AVE	AVE	AVE	AVE	AVE
																tRt8.08_353_3CGA		1575.7	0	0	0	2.10326e-13	259.389	416.652	1.62953e-12	0	0	809.165	0	0	0	628.47	0	1077.85	311.517	1234.36	584.362	0	360.892	5257.9	227.579	2907.88	0	1559.64	0	1824.61	0	1689.95	829.829
																tRt10.74_353_4CGA		9760.74	0	3.34256e-12	0	2608.2	1027.28	12715.9	2.17632e-12	8.58366e-13	0	7659.95	0	0	0	9406.58	71.8639	3126.74	3650.77	125679	3235.62	6547.35	418.863	66571.1	1314.86	90765.3	1794.29	16471.6	0	15025.9	0	13413.9	3943.29
																tRt9.84_353_5CGA		118744	4.24986e-13	10770.6	0	21307.8	10949.4	105828	0	0	0	67172.6	0	18833.6	0	98205	512.807	34063.4	47481.2	660456	21867.4	40949.3	15117	340983	7739.78	592438	6617.1	119066	0	125750	0	67941.1	20089.2
																tRt14.36_515_DiCGA_I		128636	27501.5	86896	15444.1	72836.1	64964.6	133778	9455.16	90331.4	2759.19	93780.1	6945.31	92494.4	17331.8	135575	8866.7	86842.3	45773.1	3292.38	4559.99	47555.2	72701.9	186611	33496.1	151038	22517	169162	10514	87017	2565.71	130961	144414
																tRt14.75_515_DiCGA_II		72865.3	4594.11	40214	5327.35	62618	42494.6	48091	8428.2	47956.3	2061.78	40760.3	5287.9	25141.2	4026.09	30585.9	4868.4	27748.3	43697.8	361045	207284	153901	61649.3	177892	38504.4	99202.7	21964.4	36244.3	3045.15	37381.5	3140.95	206166	134456
																tRt14.96_515_DiCGA_III		14904.8	10420	71635.1	39638.1	59673.8	61498.2	650.02	0	0	0	5267.86	7849.36	55897.8	49592	17606.5	17751.1	37204.4	76147.9	1746.71	1924.9	88508.3	119649	193401	86899.8	7004.94	0	0	0	0	0	0	0
																tRt8.85_325_cou_hex_I		0	0	17668.4	5810.17	7104.72	5033.62	3364.41	219.988	10673.2	802.157	3373.87	215.525	32811.4	6919.99	39926.7	10219.3	2134.12	5237.97	3417.21	3671.79	11516.1	20870.7	16501	2211.3	1732.43	485.501	3302.48	215.021	4165.38	886.161	459.764	601.838
																tRt9.45_325_cou_hex_II		301747	5363.14	207293	11271.8	156678	91007.1	152888	1861.01	352100	4893.79	218314	4047.11	144358	6584.05	159924	3382.87	107672	111399	184512	8333.05	315390	16458.4	191319	23806.4	141835	2364.91	220441	1798.89	211116	2566.85	141541	25019.6
																tRt10.16_325_cou_hex_III		1491.5	0	3943.06	0	2161.56	2814.81	1314.55	0	7937.21	0	1162.9	1.62326e-12	14692.6	2124.65	11621	1392.33	7155.57	10306.7	2324.94	410.198	5704.38	2602.96	821.385	0	0	0	0	0	3484.92	0	0	0
																tRt8.06_341_caff_hex_I		51885.1	18524.9	47716.8	9945.7	17251.3	18597.8	16053.3	4047.92	49307.5	3670.35	6532.12	1591.1	54524.6	7854.85	28108.8	12269.6	5018.13	11885.9	4668.93	1706.02	13591.2	79701.2	51448.7	7798.95	284527	122933	103055	35497	26083.1	5948.43	11270.8	15030.3
																tRt8.68_341_caff_hex_II		3638.52	879.887	10160.3	1775.71	4342.97	2587.14	692.627	0	5289.58	119.83	1232.13	0	5426.81	303.942	2780.54	0	0	0	379.686	756.481	7546.23	7989.27	21370.5	2513.1	5490.58	3437.02	6171.88	2600	4059.29	1939.9	2191.25	2103.03
																tRt9.26_341_caff_hex_III		380713	8939.31	233530	9636.44	123746	63683.8	172159	2382.12	268250	4645.39	93345.1	3885.05	113052	3940.76	111362	2602.17	50738.1	96197	105483	5184.8	605155	40310.6	236937	21310.6	205752	5853.54	252067	1682.11	165517	3808.75	40794.5	10552.9
																tRt10.16_355_Feru_hex_I		13141.2	175.093	17671	3098.64	10827.8	7422.84	7337.23	80.3488	35328.3	1146.99	13543.7	3713.87	14731.7	2173.96	10351	1658.11	9663.73	13417.1	2607.42	284.824	26832.9	5379.41	21884.7	5034.53	3803.56	1016.35	5438.69	289.794	5482.49	1303.53	989.229	1436.51
																tRt10.33_355_Feru_hex_II		4625.51	5721.45	57182.1	66521.9	135445	175728	9392.4	1596.67	44714.9	34698.2	32785.2	63292.6	48660.5	48025	21753.6	32676.1	30363.2	61555	883.935	0	50847.2	168155	118172	52464.5	142154	100135	12200.5	31223.3	119437	105636	3014.23	4179.41
																tRt8.51_903_QGRAR		0	0	0	0	0	0	0	0	0	4.89517e-12	0	0	0	0	0	5.08199e-12	0	0	3.21741e-12	2.59522e-12	0	5.7815e-13	0	0	0	0	1.73789e-12	0	0	0	0	0
																tRt9.07_771_QGRR		8.546e-12	3.7637e-13	5.2772e-12	4.83118e-12	2.64453e-10	4.18029e-11	4.30882e-12	0	6.50745	1.11965e-12	5.58603e-11	1.22267e-12	1.62494e-12	4.85739e-14	3.33843e-12	0	1.73566e-12	3.42931e-12	52222.8	1153.82	29463.2	584.137	50423.8	0	0	1.08779e-12	1.08269e-13	0	10801.3	0	4290.87	1469.48
																tRt11.87_741_QGRA		70566	720.229	19758.6	0	14972.5	7449.47	0	0	3.07433e-12	0	0	0	20796.1	0	16050.2	0	9.56244e-12	5938.38	35000	1693.26	6211.71	0	14954.6	0	22287.9	576.99	4290.8	678.88	8713.57	0	17480.8	1832.35
																tRt12.67_725_KGRA		0	0	0	1.74678e-11	0	0	0	0	0	4.10549e-13	0	0	0	0	5.54568e-12	1.49843e-13	0	4.18647e-13	0	5.58089e-15	0	0	0	0	0	4.37561e-12	0	0	0	0	0	4.95929e-14
																tRt12.79_609_Rutin		802376	13315.5	132766	1499.34	205764	94701	132160	12327	78888.4	8246.39	141438	3384.53	57372	1721.28	153059	2886.51	169452	108558	6.15968e+06	171889	1.72531e+06	30243.5	369761	11203.1	260659	8170.3	54862.2	0	82450	0	921434	330068
																tRt13.79_593_KGR		12665.1	55217.8	3487.77	9050.56	21926.2	16205	290.431	8.3443e-13	4.02447e-11	0	15531.5	1.65622e-12	0	4138.16	1758.15	5277.48	32746.6	16643.9	1.84829e+06	153694	675533	45691.8	731362	16842.6	3033.85	1536.27	0	0	3494.25	0	775.396	1505.93
																tRt13.44_463_Q3G		1.29759e+06	13029.8	142550	0	150760	74233.2	307154	1301.1	156162	3479.53	198149	6438.16	213531	6.17588e-12	771824	10139.9	312333	152845	184547	0	10623.5	1572.22	27361.6	0	567637	6031.31	365021	0	276106	4.07209e-13	1.27588e+06	510907
																tRt14.65_447_Q3Rha		1.31441e+07	501933	2.85828e+06	71231	1.88654e+06	742218	6.46602e+06	148231	3.50345e+06	52472.3	3.43543e+06	95212.5	3.3785e+06	92488.2	6.3287e+06	146613	2.24843e+06	1.86377e+06	16161	7243.28	3653.05	3148.59	12503	4221.12	1.22896e+07	402261	7.79916e+06	138329	2.00907e+06	44269	1.35047e+07	7.00879e+06
																tRt15.93_431_K3Rha		144335	206269	24072.7	22013.5	0	4138.09	45824.9	47084.7	27875	0	1801.08	0	22816	16428.3	47927.1	20741.7	5850.85	7904.09	0	0	0	0	0	0	71385.3	24617	73722.5	10845.8	4944.32	0	17327.1	6210.4
																tRt11.20_919_Del-3-cis-cou-§_1		7.87762e-11	5.10119e-11	8.10604e-11	7.83301e-11	7.93881e-11	8.14328e-11	7.60458e-11	7.94046e-11	7.90848e-11	7.54105e-11	7.67512e-11	7.52224e-11	7.52783e-11	7.57324e-11	7.98238e-11	7.47639e-11	7.68476e-11	7.87193e-11	3.20681e+07	663630	5.63078e+06	1.35295e+06	178646	10214.9	8.12822e-11	8.24966e-11	8.20726e-11	7.93161e-11	7.91825e-11	8.06504e-11	8.12121e-11	7.78394e-11
																tRt11.54_949_Del-3-feruRut-§_2		7.87762e-11	5.10119e-11	8.10604e-11	7.83301e-11	7.93881e-11	8.14328e-11	7.60458e-11	7.94046e-11	7.90848e-11	7.54105e-11	7.67512e-11	7.52224e-11	7.52783e-11	7.57324e-11	7.98238e-11	7.47639e-11	7.68476e-11	7.87193e-11	482509	8379.44	252352	78108.9	40896.2	12447.8	8.12822e-11	8.24966e-11	8.20726e-11	7.93161e-11	7.91825e-11	8.06504e-11	8.12121e-11	7.78394e-11
																tRt12.10__933_Pet_3_couRut_檭_3		0	0	0	0	0	0	0	0	0	0	0	3.54802e-16	2.49392e-12	0	2.13416e-13	0	2.62409e-12	0	5.27825e-11	0	0	0	0	8.92217e-12	0	0	0	0	1.99269e-11	0	0	2.49914e-11
																tRt9.28_757_peppflv		106385	1702.23	13323.3	0	9691.24	5394.09	12563.3	0	6231.34	0	2.01939e-11	0	5388.87	0	38432.3	0	14075.8	2989.45	201811	5415.92	51980.3	0	79447.4	0	29803.4	0	19355.4	0	7593.88	0	420556	132534
																tRt9.75_771_flvQ		1.68517e-11	0	5995.68	0	133178	70944.4	2061.96	0	12873.1	0	49779.8	0	0	7.93826e-13	1.31817e-11	0	10525.2	11183.5	0	0	0	0	0	0	0	0	0	0	394852	5969.03	0	4523
																tRt9.86_609_flv		1.52248e+06	33168.2	216368	2681.21	1.14958e+06	665748	384841	3117.56	179298	4384.13	1.38473e+06	11966.5	198075	4641.31	486163	5575.94	550571	436829	0	0	0	0	5.47816e-11	0	1.4692e+06	19299.7	447696	3136.7	1.30508e+06	11361.2	958847	551547
																tRt10.08_609_peppflv		1.65623e+06	33168.2	211870	2570.63	1.14932e+06	665709	384891	3135.23	179298	4842.02	1.36882e+06	12063.1	201897	4290.86	486355	5575.94	550357	417807	0	0	0	0	1.71513e-11	0	1.50107e+06	19309.8	416215	3150.4	1.30454e+06	11214.4	959137	515070
																tRt10.42_593_peppflvU		701715	76746.6	169592	32596.3	149041	101994	172315	33160.2	136469	6127.13	121979	16114.6	184573	39615	124418	21261.4	94150.2	78672.7	436683	131976	291155	64802.4	282197	34005.3	834464	190583	248698	39366	125462	23096.3	333523	143047
																tRt12.84_741_peppflvK		0	0	0	0	25532.6	11991.3	1.97551e+06	22778.9	1.64275e+06	6581.9	826368	12174	0	0	0	0	6.78187e-13	8.37653e-13	0	0	0	0	0	0	3.04617e+06	75939.7	1.12097e+06	8629.29	727377	8599.19	2.56028e+06	1.05342e+06
																tRt13.18_579_peppflvK		8.22699e+06	273407	2.14785e+06	43199.5	1.99565e+06	863164	3.90987e+06	70929.5	1.76238e+06	19651.9	1.14278e+06	41867.7	3.62476e+06	63802.8	3.49032e+06	46418.9	1.07301e+06	1.1876e+06	4.26663e+06	165989	1.49193e+06	23144.5	1.66192e+06	32621.9	7.75595e+06	372227	2.88826e+06	29814.1	848549	10842	4.64679e+06	2.06672e+06
																tRt13.22_449_K3G		68529.1	210.575	24684.2	0	64907.6	37780.5	23617.4	0	29714	0	54677.4	0	26090.3	957.813	50304.4	1995.05	79097.6	67969.1	0	0	0	0	22658	0	73276.1	0	14223.2	0	54145.4	0	47285.3	31545.7
																tRt14.66_621_peppflvK		8.82185e+06	168180	1.80906e+06	24869.2	2.04089e+06	716754	2.84936e+06	19921.1	1.55829e+06	8755.57	642082	27130.6	2.82764e+06	21257.7	2.82701e+06	26779.6	794302	732223	3.60088e+06	111762	1.07568e+06	12469.6	952308	18802.4	1.04738e+07	215912	4.80151e+06	29889.8	1.2128e+06	11593.2	8.32616e+06	3.61743e+06
																tRt12.99_597_Phi35diGlc		228075	23165	57922.9	10740.2	231349	137665	53742.9	7081.21	87290	3666.04	196276	6486.69	82829.8	9538.3	142880	12861.6	212880	148677	64904.4	11925.2	98332.1	24644.8	348099	17501.9	295686	25011.8	154223	11025.8	374282	20775.8	264547	99964.2
																tRt14.74_433_Narinchalc_hex_I		35830.5	4712.34	59931.2	0	311136	167431	15050	0	40097.3	4374.32	167213	0	21545.6	2046.55	92437.6	0	496795	412819	4452.69	0	14654.2	1179.76	176890	0	34290.7	0	10361.4	0	267561	3084.34	12644.9	3259.13
																tRt16.03_433_Narichal_hex_II		168801	21365.3	38699.3	3145.01	279502	159538	33373.5	5349.3	38839.6	2332.01	95764.6	654.915	32068.9	831.137	127455	6772.68	246928	264729	27171.8	8926.28	187494	25292.4	238764	9343.18	160207	3990.06	113154	5528.38	372699	4550.54	154827	56363.7
																tRt20.10_271_Narichal		27129.2	2636.43	70124.2	0	298906	100204	16169.6	2638.82	97735.8	2824.84	76558.3	3375.96	67025.4	1539.57	89768.5	3350.63	101056	101042	2523.03	0	11107.3	837.994	318421	8416.66	16316.9	265.085	8596.24	256.39	135084	3211.05	28085.3	9240.49
																Filename		20200127_Carla_025	20200127_Carla_028	20200127_Carla_031	20200127_Carla_034	20200127_Carla_037	20200127_Carla_040	20200127_Carla_043	20200127_Carla_046	20200127_Carla_049	20200127_Carla_052	20200127_Carla_055	20200127_Carla_058	20200127_Carla_061	20200127_Carla_064	20200127_Carla_067	20200127_Carla_070	20200127_Carla_073	20200127_Carla_076	20200127_Carla_079	20200127_Carla_082	20200127_Carla_091	20200127_Carla_094	20200127_Carla_097	20200127_Carla_100	20200127_Carla_103	20200127_Carla_106	20200127_Carla_109	20200127_Carla_112	20200127_Carla_115	20200127_Carla_118	20200127_Carla_121	20200127_Carla_124
																		25	28	31	34	37	40	43	46	49	52	55	58	61	64	67	70	73	76	79	82	91	94	97	100	103	106	109	112	115	118	121	124
																		35	38	41	44	47	50	53	56	59	62	65	68	71	74	77	80	83	86	89	92	101	104	107	110	113	116	119	122	125	128	131	134
																		Green pepper (Jardin)	Green pepper (Jardin)	Green pepper (Jardin)	Green pepper (Jardin)	Green pepper (Jardin)	Green pepper (Jardin)	Yellow paprika pepper	Yellow paprika pepper	Yellow paprika pepper	Yellow paprika pepper	Yellow paprika pepper	Yellow paprika pepper	Green paprika pepper	Green paprika pepper	Green paprika pepper	Green paprika pepper	Green paprika pepper	Green paprika pepper	Purple pepper	Purple pepper	Purple pepper	Purple pepper	Purple pepper	Purple pepper	Red paprika pepper	Red paprika pepper	Red paprika pepper	Red paprika pepper	Red paprika pepper	Red paprika pepper	Jalapeno pepper	Jalapeno pepper
																		Immature	Immature	Green mature	Green mature	Red mature	Red mature	Immature	Immature	Green mature	Green mature	Yellow mature	Yellow mature	Immature	Immature	Green mature	Green mature	Red mature	Red mature	Immature	Immature	Purple mature	Purple mature	Red mature	Red mature	Immature	Immature	Green mature	Green mature	Red mature	Red mature	Immature	Immature
																		Peel	Pericarp	Peel	Pericarp	Peel	Pericarp	Peel	Pericarp	Peel	Pericarp	Peel	Pericarp	Peel	Pericarp	Peel	Pericarp	Peel	Pericarp	Peel	Pericarp	Peel	Pericarp	Peel	Pericarp	Peel	Pericarp	Peel	Pericarp	Peel	Pericarp	Peel	Pericarp
																		AVE	AVE	AVE	AVE	AVE	AVE	AVE	AVE	AVE	AVE	AVE	AVE	AVE	AVE	AVE	AVE	AVE	AVE	AVE	AVE	AVE	AVE	AVE	AVE	AVE	AVE	AVE	AVE	AVE	AVE	AVE	AVE
																tRt8.08_353_3CGA		1575.7	0	0	0	2.10326e-13	259.389	416.652	1.62953e-12	0	0	809.165	0	0	0	628.47	0	1077.85	311.517	1234.36	584.362	0	360.892	5257.9	227.579	2907.88	0	1559.64	0	1824.61	0	1689.95	829.829
																tRt10.74_353_4CGA		9760.74	0	3.34256e-12	0	2608.2	1027.28	12715.9	2.17632e-12	8.58366e-13	0	7659.95	0	0	0	9406.58	71.8639	3126.74	3650.77	125679	3235.62	6547.35	418.863	66571.1	1314.86	90765.3	1794.29	16471.6	0	15025.9	0	13413.9	3943.29
																tRt9.84_353_5CGA		118744	4.24986e-13	10770.6	0	21307.8	10949.4	105828	0	0	0	67172.6	0	18833.6	0	98205	512.807	34063.4	47481.2	660456	21867.4	40949.3	15117	340983	7739.78	592438	6617.1	119066	0	125750	0	67941.1	20089.2
																tRt14.36_515_DiCGA_I		128636	27501.5	86896	15444.1	72836.1	64964.6	133778	9455.16	90331.4	2759.19	93780.1	6945.31	92494.4	17331.8	135575	8866.7	86842.3	45773.1	3292.38	4559.99	47555.2	72701.9	186611	33496.1	151038	22517	169162	10514	87017	2565.71	130961	144414
																tRt14.75_515_DiCGA_II		72865.3	4594.11	40214	5327.35	62618	42494.6	48091	8428.2	47956.3	2061.78	40760.3	5287.9	25141.2	4026.09	30585.9	4868.4	27748.3	43697.8	361045	207284	153901	61649.3	177892	38504.4	99202.7	21964.4	36244.3	3045.15	37381.5	3140.95	206166	134456
																tRt14.96_515_DiCGA_III		14904.8	10420	71635.1	39638.1	59673.8	61498.2	650.02	0	0	0	5267.86	7849.36	55897.8	49592	17606.5	17751.1	37204.4	76147.9	1746.71	1924.9	88508.3	119649	193401	86899.8	7004.94	0	0	0	0	0	0	0
																tRt8.85_325_cou_hex_I		0	0	17668.4	5810.17	7104.72	5033.62	3364.41	219.988	10673.2	802.157	3373.87	215.525	32811.4	6919.99	39926.7	10219.3	2134.12	5237.97	3417.21	3671.79	11516.1	20870.7	16501	2211.3	1732.43	485.501	3302.48	215.021	4165.38	886.161	459.764	601.838
																tRt9.45_325_cou_hex_II		301747	5363.14	207293	11271.8	156678	91007.1	152888	1861.01	352100	4893.79	218314	4047.11	144358	6584.05	159924	3382.87	107672	111399	184512	8333.05	315390	16458.4	191319	23806.4	141835	2364.91	220441	1798.89	211116	2566.85	141541	25019.6
																tRt10.16_325_cou_hex_III		1491.5	0	3943.06	0	2161.56	2814.81	1314.55	0	7937.21	0	1162.9	1.62326e-12	14692.6	2124.65	11621	1392.33	7155.57	10306.7	2324.94	410.198	5704.38	2602.96	821.385	0	0	0	0	0	3484.92	0	0	0
																tRt8.06_341_caff_hex_I		51885.1	18524.9	47716.8	9945.7	17251.3	18597.8	16053.3	4047.92	49307.5	3670.35	6532.12	1591.1	54524.6	7854.85	28108.8	12269.6	5018.13	11885.9	4668.93	1706.02	13591.2	79701.2	51448.7	7798.95	284527	122933	103055	35497	26083.1	5948.43	11270.8	15030.3
																tRt8.68_341_caff_hex_II		3638.52	879.887	10160.3	1775.71	4342.97	2587.14	692.627	0	5289.58	119.83	1232.13	0	5426.81	303.942	2780.54	0	0	0	379.686	756.481	7546.23	7989.27	21370.5	2513.1	5490.58	3437.02	6171.88	2600	4059.29	1939.9	2191.25	2103.03
																tRt9.26_341_caff_hex_III		380713	8939.31	233530	9636.44	123746	63683.8	172159	2382.12	268250	4645.39	93345.1	3885.05	113052	3940.76	111362	2602.17	50738.1	96197	105483	5184.8	605155	40310.6	236937	21310.6	205752	5853.54	252067	1682.11	165517	3808.75	40794.5	10552.9
																tRt10.16_355_Feru_hex_I		13141.2	175.093	17671	3098.64	10827.8	7422.84	7337.23	80.3488	35328.3	1146.99	13543.7	3713.87	14731.7	2173.96	10351	1658.11	9663.73	13417.1	2607.42	284.824	26832.9	5379.41	21884.7	5034.53	3803.56	1016.35	5438.69	289.794	5482.49	1303.53	989.229	1436.51
																tRt10.33_355_Feru_hex_II		4625.51	5721.45	57182.1	66521.9	135445	175728	9392.4	1596.67	44714.9	34698.2	32785.2	63292.6	48660.5	48025	21753.6	32676.1	30363.2	61555	883.935	0	50847.2	168155	118172	52464.5	142154	100135	12200.5	31223.3	119437	105636	3014.23	4179.41
																tRt8.51_903_QGRAR		0	0	0	0	0	0	0	0	0	4.89517e-12	0	0	0	0	0	5.08199e-12	0	0	3.21741e-12	2.59522e-12	0	5.7815e-13	0	0	0	0	1.73789e-12	0	0	0	0	0
																tRt9.07_771_QGRR		8.546e-12	3.7637e-13	5.2772e-12	4.83118e-12	2.64453e-10	4.18029e-11	4.30882e-12	0	6.50745	1.11965e-12	5.58603e-11	1.22267e-12	1.62494e-12	4.85739e-14	3.33843e-12	0	1.73566e-12	3.42931e-12	52222.8	1153.82	29463.2	584.137	50423.8	0	0	1.08779e-12	1.08269e-13	0	10801.3	0	4290.87	1469.48
																tRt11.87_741_QGRA		70566	720.229	19758.6	0	14972.5	7449.47	0	0	3.07433e-12	0	0	0	20796.1	0	16050.2	0	9.56244e-12	5938.38	35000	1693.26	6211.71	0	14954.6	0	22287.9	576.99	4290.8	678.88	8713.57	0	17480.8	1832.35
																tRt12.67_725_KGRA		0	0	0	1.74678e-11	0	0	0	0	0	4.10549e-13	0	0	0	0	5.54568e-12	1.49843e-13	0	4.18647e-13	0	5.58089e-15	0	0	0	0	0	4.37561e-12	0	0	0	0	0	4.95929e-14
																tRt12.79_609_Rutin		802376	13315.5	132766	1499.34	205764	94701	132160	12327	78888.4	8246.39	141438	3384.53	57372	1721.28	153059	2886.51	169452	108558	6.15968e+06	171889	1.72531e+06	30243.5	369761	11203.1	260659	8170.3	54862.2	0	82450	0	921434	330068
																tRt13.79_593_KGR		12665.1	55217.8	3487.77	9050.56	21926.2	16205	290.431	8.3443e-13	4.02447e-11	0	15531.5	1.65622e-12	0	4138.16	1758.15	5277.48	32746.6	16643.9	1.84829e+06	153694	675533	45691.8	731362	16842.6	3033.85	1536.27	0	0	3494.25	0	775.396	1505.93
																tRt13.44_463_Q3G		1.29759e+06	13029.8	142550	0	150760	74233.2	307154	1301.1	156162	3479.53	198149	6438.16	213531	6.17588e-12	771824	10139.9	312333	152845	184547	0	10623.5	1572.22	27361.6	0	567637	6031.31	365021	0	276106	4.07209e-13	1.27588e+06	510907
																tRt14.65_447_Q3Rha		1.31441e+07	501933	2.85828e+06	71231	1.88654e+06	742218	6.46602e+06	148231	3.50345e+06	52472.3	3.43543e+06	95212.5	3.3785e+06	92488.2	6.3287e+06	146613	2.24843e+06	1.86377e+06	16161	7243.28	3653.05	3148.59	12503	4221.12	1.22896e+07	402261	7.79916e+06	138329	2.00907e+06	44269	1.35047e+07	7.00879e+06
																tRt15.93_431_K3Rha		144335	206269	24072.7	22013.5	0	4138.09	45824.9	47084.7	27875	0	1801.08	0	22816	16428.3	47927.1	20741.7	5850.85	7904.09	0	0	0	0	0	0	71385.3	24617	73722.5	10845.8	4944.32	0	17327.1	6210.4
																tRt11.20_919_Del-3-cis-cou-§_1		7.87762e-11	5.10119e-11	8.10604e-11	7.83301e-11	7.93881e-11	8.14328e-11	7.60458e-11	7.94046e-11	7.90848e-11	7.54105e-11	7.67512e-11	7.52224e-11	7.52783e-11	7.57324e-11	7.98238e-11	7.47639e-11	7.68476e-11	7.87193e-11	3.20681e+07	663630	5.63078e+06	1.35295e+06	178646	10214.9	8.12822e-11	8.24966e-11	8.20726e-11	7.93161e-11	7.91825e-11	8.06504e-11	8.12121e-11	7.78394e-11
																tRt11.54_949_Del-3-feruRut-§_2		7.87762e-11	5.10119e-11	8.10604e-11	7.83301e-11	7.93881e-11	8.14328e-11	7.60458e-11	7.94046e-11	7.90848e-11	7.54105e-11	7.67512e-11	7.52224e-11	7.52783e-11	7.57324e-11	7.98238e-11	7.47639e-11	7.68476e-11	7.87193e-11	482509	8379.44	252352	78108.9	40896.2	12447.8	8.12822e-11	8.24966e-11	8.20726e-11	7.93161e-11	7.91825e-11	8.06504e-11	8.12121e-11	7.78394e-11
																tRt12.10__933_Pet_3_couRut_檭_3		0	0	0	0	0	0	0	0	0	0	0	3.54802e-16	2.49392e-12	0	2.13416e-13	0	2.62409e-12	0	5.27825e-11	0	0	0	0	8.92217e-12	0	0	0	0	1.99269e-11	0	0	2.49914e-11
																tRt9.28_757_peppflv		106385	1702.23	13323.3	0	9691.24	5394.09	12563.3	0	6231.34	0	2.01939e-11	0	5388.87	0	38432.3	0	14075.8	2989.45	201811	5415.92	51980.3	0	79447.4	0	29803.4	0	19355.4	0	7593.88	0	420556	132534
																tRt9.75_771_flvQ		1.68517e-11	0	5995.68	0	133178	70944.4	2061.96	0	12873.1	0	49779.8	0	0	7.93826e-13	1.31817e-11	0	10525.2	11183.5	0	0	0	0	0	0	0	0	0	0	394852	5969.03	0	4523
[truncated: 1,529 more rows]
[truncated: 49 more columns]
